# Supplementary material for: Association of high-risk neuroblastoma classification based on expression profiles with differentiation and metabolism
Source: PLoS One. 2021 Jan 19;16(1):e0245526. doi: 10.1371/journal.pone.0245526 (PMC7815088; doi:10.1371/journal.pone.0245526)
Supplement: S1 Table — (XLSX) [file pone.0245526.s008.xlsx]

## Sheet: TableS1
S1 Table. Clinical and mutational information of analyzed 30 Stage 4 neuroblastoma cases.
Sample ID	Cluster	Sex	Age (month)	Outcome	INSS Stage	Primary site	Mutations and copy number alterations																	Copy number alterations
							MYCN	ATRX	ATM	ARID1A	ALK	RAS pathway	p53 pathway	OBSCN	SYNE1	CSMD1	DICER1	IDH1	MUC4	MYH8	NOTCH2	NOTCH3	NOTCH4	1p	1q	2p	2q	3p	3q	4p	4q	5p	5q	6p	6q	7p	7q	8p	8q	9p	9q	10p	10q	11p	11q	12p	12q	13q	14q
KNBL006T	ATRX	Male	33	0	4	Adrenal gland	gain		loss/SNV				ATM									SNV				gain		loss										loss	loss						loss
KNBL007T	MYCN	Female	29	1	4	Adrenal gland	AMP		loss				ATM	SNV	SNV/SNV		SNV			SNV						gain	gain	gain	gain			gain		gain	gain										loss		gain
KNBL009T	ATRX	Male	140	1	4	Adrenal gland								SNV						SNV	SNV	SNV				gain	gain	loss								gain	gain								loss
KNBL011T	MES	Female	2	1	4	Adrenal gland	AMP			loss									stopgain					loss		gain
KNBL016T	ATRX	Female	48	1	4	Neck		loss	loss				ATM							SNV																								gain	loss
KNBL018T	MES	Female	107	0	4	Adrenal gland		loss								SNV			SNV									loss	loss							gain	gain	loss	loss			loss	loss			gain	gain		loss
KNBL019T	ATRX	Female	6	1	4	Adrenal gland	gain					LIN28B			SNV											gain
KNBL020T	ATRX	Male	51	0	4	Mediastinum	gain		loss				ATM	SNV									SNV	gain	gain	gain		loss					gain	gain	gain	gain	gain		gain	loss					loss		gain	gain	loss
KNBL023T	MYCN	Female	21	1	4	Adrenal gland	AMP		loss	loss	AMP	ALK	ATM								SNV			loss	gain	gain	loss			loss	loss						loss		loss	loss	loss	loss	loss	loss	loss			gain
KNBL025T	MYCN	Male	100	1	4	Mediastinum						NF1						SNV					SNV		gain											gain	gain				gain	loss
KNBL027T	MES	Female	43	0	4	Adrenal gland	AMP			loss														loss	gain	gain					loss							loss	loss				loss	loss	loss
KNBL028T	MYCN	Female	3	0	4	Neck	AMP				AMP	ALK		SNV													gain
KNBL030T	MYCN	Male	39	0	4	Adrenal gland	AMP			loss														loss																		gain	loss
KNBL031T	MYCN	Male	24	0	4	Adrenal gland	AMP			loss														loss		gain			gain										loss	loss
KNBL033T	MES	Female	29	0	4	Retroperitoneum			loss		SNV	ALK	ATM	SNV/SNV																						gain	gain			loss	loss	loss	loss	gain	loss	gain	gain		gain
KNBL035T	MYCN	Male	NA	NA	4	NA	AMP		loss	loss			ATM		SNV						SNV			loss	gain			loss	gain										loss						loss		gain
KNBL044T	MYCN	Male	12	0	4	Adrenal gland	AMP			loss	SNV	ALK							frameshift					loss										gain						loss
KNBL053T	ATRX	Female	NA	NA	4	NA		loss	loss				ATM													gain		loss	loss						loss	gain	gain			loss	loss			loss	loss			gain	loss
KNBL054T	ATRX	Male	NA	NA	4	NA																		gain												loss	gain				gain	gain					gain		gain
KNBL055T	ATRX	Female	NA	NA	4	NA		SNV	loss	SNV			ATM																					gain	gain	gain	gain	gain	gain						loss				gain
KNBL071T	MYCN	Female	49	NA	4	NA	AMP		loss	loss	SNV	ALK	ATM											loss							loss					gain				loss					loss
KNBL074T	ATRX	Female	35	1	4	Retroperitoneum	gain	loss	loss				ATM									SNV			gain											gain	gain							gain	loss
KNBL079T	ATRX	Female	NA	NA	4	Retroperitoneum	gain									SNV		SNV							gain	gain	gain					gain	gain	gain	gain	gain	gain	chromothripsis	chromothripsis							gain	gain	gain
KNBL108T	ATRX	Female	NA	NA	4	Retroperitoneum	gain			SNV				frameshift									SNV	gain	gain	gain	gain					gain	gain	gain	gain	gain	gain									gain	gain
KNBL109T	MYCN	Female	36	1	4	Adrenal gland	AMP			loss	SNV	ALK		SNV										loss	gain																		loss
KNBL110T_L	ATRX	Female	3	0	4	Mediastinum		loss	loss				ATM		SNV/SNV													loss	loss	loss	loss											loss	loss	loss	loss				loss
KNBL112T	MYCN	Female	NA	0	4	NA			SNV				ATM/TP53																											gain	gain							loss
KNBL113T	MES	Male	NA	NA	4	NA	AMP
KNBL114T	ATRX	Female	3	NA	4	Retroperitoneum		loss			SNV	ALK					SNV	SNV										loss	loss							gain	gain	loss	loss							gain	gain
KNBL115T	ATRX	Female	96	0	4	Retroperitoneum	gain	loss/frameshift	loss				ATM			SNV	SNV								gain	gain								gain	gain	gain	gain			loss				gain	loss	gain	gain		gain
	INSS, International Neuroblastoma Staging System; AMP, amplification; SNV, single nucleotide variation; NA, Not available
	RAS pathway includes FGFR1, KRAS, NRAS, NF1, ALK, BRAF, PTPN11, CCND1, CDK4, LIN28B.
	p53 pathway includes MDM2/MDM4, CDKN2A, CREBBP, TP53, ATM.
[truncated: 14 more columns]
