# Supplementary material for: Association of high-risk neuroblastoma classification based on expression profiles with differentiation and metabolism
Source: PLoS One. 2021 Jan 19;16(1):e0245526. doi: 10.1371/journal.pone.0245526 (PMC7815088; doi:10.1371/journal.pone.0245526)
Supplement: S2 Table — (XLSX) [file pone.0245526.s009.xlsx]

## Sheet: TableS2
S2 Table. Bait design for targeted capture sequencing.
Gene list designed for coding region
ABL1	CBLB	DKK4	FLT4	KIT	NCOA1	PRB2	SMO
ABL2	CCND1	DNMT3A	FOXL2	KLF4	NCOA2	PRDM1	SOCS1
AFF3	CCND2	DPPA3	FOXO1	KLF6	NES	PRDM9	SOS1
AKT1	CCND3	DROSHA	FOXP1	KMT2A	NF1	PRKAR1A	SOX2
AKT2	CCNE1	DST	FUBP1	KMT2B	NF2	PRKCZ	SOX9
AKT3	CD274	ECT2L	FUS	KMT2C	NFE2L2	PRKDC	SPEN
ALK	CD79A	EGFR	FZD10	KMT2D	NFKBIA	PRKRIR	SPOP
AMER1	CD79B	EP300	FZD3	KRAS	NKX2-1	PTCH1	SPRED1
APC	CDC27	EPCAM	GAB1	LGR5	NOTCH1	PTEN	SPRY4
AR	CDC73	EPHA3	GATA1	LIN28A	NOTCH2	PTPN11	SRC
ARHGAP35	CDH1	EPHA7	GATA2	LIN28B	NOTCH3	PTPRB	STAG2
ARID1A	CDK12	EPHB1	GATA3	LMO1	NOTCH4	PTPRD	STAT3
ARID1B	CDK4	ERBB2	GLI1	LRP1	NPM1	PTPRN	STK11
ARID2	CDK6	ERBB3	GNA11	LRP1B	NRAS	PTPRO	SUFU
ASXL1	CDK8	ERBB4	GNAQ	LRP5	NSD1	PTPRT	SYK
ATM	CDKN1A	ERCC5	GNAS	MAP2K1	NTRK1	PZP	SYNE1
ATR	CDKN1B	ERG	GPC3	MAP2K2	NTRK3	RAC1	TCF3
ATRX	CDKN2A	ESR1	GRB2	MAP2K4	OBSCN	RAD17	TCF7L2
AURKA	CDKN2B	ETV1	GRIN2A	MAP3K1	PALB2	RAD50	TERT
AURKB	CDKN2C	ETV4	H3F3A	MAP4K3	PARK2	RAD51	TET1
AXIN1	CEBPA	EWSR1	H3F3B	MAPK1	PARP1	RAF1	TET2
AXIN2	CHEK1	EZH2	HIST1H3B	MAPK3	PAX3	RARA	TET3
AXL	CHEK2	FAM46C	HNF1A	MCL1	PAX5	RB1	TFAP2C
BAK1	CIC	FANCA	HRAS	MDM2	PAX7	RET	TGFBR2
BAP1	COL2A1	FANCC	HSPH1	MDM4	PBRM1	RHOA	TIAM1
BARD1	COL5A1	FANCD2	IDH1	MED12	PDCD1LG2	ROBO1	TNFAIP3
BCL10	COL5A2	FANCE	IDH2	MEN1	PDE11A	ROS1	TNFRSF14
BCL2	CREBBP	FANCF	IGF1R	MET	PDGFRA	RSPO2	TOP1
BCL2L1	CRKL	FANCG	IGF2	MITF	PDGFRB	RUNX1	TP53
BCL2L2	CRLF2	FAS	IGF2R	MLH1	PEG10	RUNX1T1	TRAF7
BCL6	CSF1R	FAT1	IKBKE	MRE11A	PHF6	SDHA	TRIM60
BCOR	CSMD1	FBXO11	IKZF1	MSH2	PHOX2B	SDHB	TSC1
BCORL1	CSMD2	FBXW7	IL6ST	MSH6	PIK3C2B	SDHC	TSC2
BIRC3	CSMD3	FEV	IL7R	MTMR4	PIK3CA	SDHD	TSHR
BLM	CTCF	FGF19	INO80D	MTOR	PIK3CB	SETD2	U2AF1
BRAF	CTNNA1	FGF3	IRF4	MUC16	PIK3CD	SF3B1	USP28
BRCA1	CTNNB1	FGF4	IRS2	MUC4	PIK3CG	SHC1	VHL
BRCA2	CUL3	FGFR1	JAK1	MUTYH	PIK3R1	SHOC2	WT1
BRIP1	CYLD	FGFR2	JAK2	MYC	PIK3R2	SLC6A18	XPC
BTK	DAXX	FGFR3	JAK3	MYCL1	PINK1	SLC7A8	XPO1
BUB1B	DDB2	FGFR4	JMJD1C	MYCN	PLAG1	SMAD2	XRCC2
CAPRIN2	DDR2	FH	JUN	MYD88	PLVAP	SMAD3	ZMYM3
CARD11	DICER1	FLCN	KDM5C	MYH2	PMS2	SMAD4	ZNF2
CASP8	DKK1	FLI1	KDM6A	MYOD1	POLE	SMARCA2	ZNF518B
CBFB	DKK2	FLT1	KDR	NANOG	POU5F1	SMARCA4	ZRSR2
CBL	DKK3	FLT3	KEAP1	NBN	PPP2R1A	SMARCB1
Designed for promoter or enhancer regions
FGFR3	MYC	TERT
Designed for microRNA genes
MIR100	MIRLET7A1	MIRLET7A2	MIRLET7A3	MIRLET7B	MIRLET7C	MIRLET7D	MIRLET7E
MIRLET7F1	MIRLET7F2	MIRLET7G
*Bolded genes were designed for transcribed regions to detect genomic break point of fusion genes.
