# Supplementary material for: Association of high-risk neuroblastoma classification based on expression profiles with differentiation and metabolism
Source: PLoS One. 2021 Jan 19;16(1):e0245526. doi: 10.1371/journal.pone.0245526 (PMC7815088; doi:10.1371/journal.pone.0245526)
Supplement: S3 Table — (XLSX) [file pone.0245526.s010.xlsx]

## Sheet: TableS3
S3 Table. Quality control of targeted capture sequencing.
Sample ID	read_length	total_depth	bait_size	average_depth	depth_stdev	2x_ratio	10x_ratio	20x_ratio	30x_ratio	40x_ratio	50x_ratio	100x_ratio	#_mapped_bases
KNBL006T	126	1363593572	2969463	459.205	261.978	0.999384	0.998314	0.996934	0.995428	0.993447	0.990871	0.968845	3777984980
KNBL007T	126	1714115983	2969463	577.248	583.848	0.999327	0.997712	0.995827	0.993975	0.991478	0.988716	0.963408	3275504161
KNBL009T	126	1011278166	2969463	340.559	219.346	0.999188	0.997278	0.994306	0.990555	0.985672	0.979575	0.923789	2341089933
KNBL011T	126	1196713973	2969463	403.007	225.445	0.999194	0.997779	0.995891	0.993897	0.991218	0.98803	0.959176	2948831318
KNBL016T	126	1476071687	2969463	497.084	301.303	0.999343	0.998173	0.996429	0.994516	0.991906	0.989067	0.964045	2871045670
KNBL018T	126	1080697729	2969463	363.937	222.226	0.999175	0.997206	0.994873	0.991626	0.987449	0.981782	0.935199	2847691989
KNBL019T	126	1710070369	2969463	575.885	314.945	0.999369	0.998217	0.996806	0.995415	0.993762	0.991859	0.976434	4244007687
KNBL020T	126	1504956983	2969463	506.811	682.422	0.993168	0.921688	0.828553	0.762565	0.718859	0.688319	0.611767	3040993679
KNBL023T	126	1320805772	2969463	444.796	418.993	0.999307	0.997752	0.99573	0.993308	0.990227	0.986259	0.951879	2765781350
KNBL025T	126	1345703091	2969463	453.181	279.899	0.99935	0.998204	0.996424	0.994323	0.991722	0.988371	0.958737	2686613072
KNBL027T	126	1497467646	2969463	504.289	314.966	0.99919	0.997947	0.99638	0.994489	0.992193	0.989226	0.96452	2809799571
KNBL028T	126	1440685355	2969463	485.167	555.605	0.999202	0.997562	0.995163	0.992651	0.98945	0.985582	0.95177	2846448057
KNBL030T	126	1207153285	2969463	406.522	303.805	0.999211	0.997651	0.9956	0.993195	0.990281	0.986495	0.950371	2675236041
KNBL031T	126	1318015877	2969463	443.857	445.367	0.998802	0.989669	0.973032	0.955723	0.938155	0.921876	0.844948	2695478483
KNBL033T	126	1454517949	2969463	489.825	321.253	0.999292	0.997628	0.99592	0.994034	0.991865	0.989236	0.96647	3000816882
KNBL035T	126	882466132	2969463	297.18	260.488	0.999093	0.997337	0.994757	0.99115	0.98624	0.979688	0.917641	2443829651
KNBL044T	126	943935843	2969463	317.881	290.075	0.999162	0.99746	0.995268	0.9926	0.989008	0.983998	0.933033	2532805267
KNBL053T	126	1239325273	2969463	417.357	248.703	0.999289	0.997373	0.995224	0.99258	0.989353	0.985578	0.951247	2488342534
KNBL054T	126	1371052714	2969463	461.717	259.956	0.999388	0.998158	0.996586	0.994823	0.992859	0.990345	0.968257	3025272439
KNBL055T	126	1174778909	2969463	395.62	222.244	0.999275	0.997617	0.995776	0.993624	0.990651	0.987162	0.955437	2975515921
KNBL071T	126	792827580	2969463	266.994	238.273	0.999092	0.996941	0.993676	0.989021	0.982462	0.973789	0.891868	2249690894
KNBL074T	126	899534439	2969463	302.928	167.247	0.999186	0.997401	0.994866	0.99182	0.987151	0.980557	0.920895	2355389577
KNBL079T	126	1104233658	2969463	371.863	375.338	0.998628	0.9884	0.966502	0.941783	0.91739	0.894874	0.792922	3037133733
KNBL108T	126	1254252162	2969463	422.383	243.326	0.999253	0.997836	0.995842	0.993651	0.990843	0.987409	0.956374	2966468350
KNBL109T	126	1137832016	2969463	383.178	334.226	0.999233	0.997166	0.994294	0.990863	0.986248	0.980129	0.928276	2606250127
KNBL110T_L	126	858227022	2969463	289.018	152.837	0.999201	0.997009	0.994577	0.991405	0.986836	0.980921	0.925318	2263371365
KNBL112T	126	1124595455	2969463	378.72	216.997	0.999209	0.99756	0.995516	0.993095	0.989703	0.985768	0.94676	2660963068
KNBL113T	126	975054159	2969463	328.36	193.523	0.999247	0.997578	0.995582	0.992806	0.989006	0.984177	0.937057	2440627650
KNBL114T	126	1097203611	2969463	369.496	199.601	0.998904	0.996906	0.994551	0.99145	0.987882	0.983689	0.945804	2745242640
KNBL115T	126	1101524569	2969463	370.951	268.734	0.999259	0.997367	0.994535	0.990689	0.985434	0.978631	0.917388	2044647617
#AnalysisDate:2017-08-02 16
#User:skimura
#Version:genomon_pipeline-2.5.0
