# Supplementary material for: Association of high-risk neuroblastoma classification based on expression profiles with differentiation and metabolism
Source: PLoS One. 2021 Jan 19;16(1):e0245526. doi: 10.1371/journal.pone.0245526 (PMC7815088; doi:10.1371/journal.pone.0245526)
Supplement: S4 Table — (XLSX) [file pone.0245526.s011.xlsx]

## Sheet: TableS4
S4 Table. Mutation calls of targeted capture sequencing.
id	Cluster	Chr	Start	End	Ref	Alt	Func.refGene	Gene.refGene	GeneDetail.refGene	ExonicFunc.refGene	Merge_Func	AAChange.refGene	cytoBand	Variant allele frequency	P-value (EBCall)	depth	variantNum	bases	A_C_G_T	genomicSuperDups	esp6500siv2_all	1000g2010nov_all	1000g2014oct_all	1000g2014oct_afr	1000g2014oct_eas	1000g2014oct_eur	snp131	snp138	snp131NonFlagged	snp138NonFlagged	cosmic68wgs	cosmic70	clinvar_20150629	SIFT_score	SIFT_pred	Polyphen2_HDIV_score	Polyphen2_HDIV_pred	Polyphen2_HVAR_score	Polyphen2_HVAR_pred	LRT_score	LRT_pred	MutationTaster_score	MutationTaster_pred	MutationAssessor_score	MutationAssessor_pred	FATHMM_score	FATHMM_pred	RadialSVM_score	RadialSVM_pred
KNBL009T	ATRX	14	105241511	105241511	C	A	exonic	AKT1		nonsynonymous SNV	nonsynonymous SNV	AKT1:NM_001014431:exon6:c.G469T:p.G157C,AKT1:NM_005163:exon6:c.G469T:p.G157C,AKT1:NM_001014432:exon7:c.G469T:p.G157C	14q32.33	0.117	15.955	239	28	164,21,75,7	28,211,0,0															0	D	1	D	0.999	D	0	D	1	D	3.75	H	-0.38	T	0.89	D
KNBL114T	ATRX	2	29606706	29606706	T	C	exonic	ALK		nonsynonymous SNV	nonsynonymous SNV	ALK:NM_004304:exon5:c.A1174G:p.R392G	2p23.2	0.289	60	343	99	224,67,119,32	1,99,0,243															.	.	0.985	D	0.756	P	0.002	N	1	D	0	N	4.41	T	-0.543	T
KNBL033T	MES	2	29443695	29443695	G	T	exonic	ALK		nonsynonymous SNV	nonsynonymous SNV	ALK:NM_004304:exon23:c.C3522A:p.F1174L	2p23.2	0.429	60	611	262	387,165,224,97	0,0,349,262												ID=COSM28055;OCCURENCE=52(autonomic_ganglia)	ID=COSM28055;OCCURENCE=54(autonomic_ganglia)		.	.	0.933	P	0.699	P	0	D	1	D	-0.225	N	-1.98	D	-0.182	T
KNBL044T	MYCN	2	29443695	29443695	G	T	exonic	ALK		nonsynonymous SNV	nonsynonymous SNV	ALK:NM_004304:exon23:c.C3522A:p.F1174L	2p23.2	0.16	60	257	41	180,25,77,16	0,0,216,41												ID=COSM28055;OCCURENCE=52(autonomic_ganglia)	ID=COSM28055;OCCURENCE=54(autonomic_ganglia)		.	.	0.933	P	0.699	P	0	D	1	D	-0.225	N	-1.98	D	-0.182	T
KNBL044T	MYCN	2	29432664	29432664	C	T	exonic	ALK		nonsynonymous SNV	nonsynonymous SNV	ALK:NM_004304:exon25:c.G3824A:p.R1275Q	2p23.2	0.168	3.593	196	33	139,29,57,4	1,162,0,33									rs113994087			ID=COSM28056;OCCURENCE=1(breast),70(autonomic_ganglia),1(large_intestine)	ID=COSM28056;OCCURENCE=1(breast),1(large_intestine),72(autonomic_ganglia)		.	.	1	D	0.999	D	0.001	N	1	D	2.555	M	-1.91	D	0.612	D
KNBL071T	MYCN	2	29443697	29443697	A	T	exonic	ALK		nonsynonymous SNV	nonsynonymous SNV	ALK:NM_004304:exon23:c.T3520A:p.F1174I	2p23.2	0.456	60	180	82	109,46,71,36	98,0,0,82												ID=COSM28491;OCCURENCE=3(autonomic_ganglia)	ID=COSM28491;OCCURENCE=3(autonomic_ganglia)		.	.	1	D	0.991	D	0	D	1	D	1.045	L	-2.38	D	0.426	D
KNBL109T	MYCN	2	29436860	29436860	A	G	exonic	ALK		nonsynonymous SNV	nonsynonymous SNV	ALK:NM_004304:exon24:c.T3733C:p.F1245L	2p23.2	0.469	60	343	161	212,96,131,65	180,1,161,1															.	.	1	D	1	D	0	D	1	D	1.635	L	-2.39	D	0.559	D
KNBL108T	ATRX	1	27023802	27023802	G	C	exonic	ARID1A		nonsynonymous SNV	nonsynonymous SNV	ARID1A:NM_006015:exon1:c.G908C:p.S303T,ARID1A:NM_139135:exon1:c.G908C:p.S303T	1p36.11	0.341	13.959	44	15	21,7,23,8	0,15,29,0															0.46	T	0.22	B	0.133	B	0	D	1	D	0.975	L	3.53	T	-0.978	T
KNBL055T	ATRX	1	27105923	27105923	G	A	exonic	ARID1A		nonsynonymous SNV	nonsynonymous SNV	ARID1A:NM_006015:exon20:c.G5534A:p.R1845Q,ARID1A:NM_139135:exon20:c.G4883A:p.R1628Q	1p36.11	0.392	60	418	164	235,100,183,64	164,0,254,0															1	T	0.991	D	0.511	P	0	D	1	D	0.35	N	4.65	T	-1.033	T
KNBL079T	ATRX	6	157525120	157525120	A	G	exonic	ARID1B		nonsynonymous SNV	nonsynonymous SNV	ARID1B:NM_017519:exon18:c.A4976G:p.N1659S,ARID1B:NM_020732:exon19:c.A5015G:p.N1672S	6q25.3	0.416	60	389	162	219,87,170,75	227,0,162,0		0.0011		0.000199681					rs140177120		rs140177120				0.06	T	0.027	B	0.015	B	0	N	0.878	D	1.79	L	4.8	T	-0.943	T
KNBL055T	ATRX	6	157099720	157099720	-	GGC	exonic	ARID1B		nonframeshift insertion	nonframeshift insertion	ARID1B:NM_017519:exon1:c.657_658insGGC:p.G219delinsGG,ARID1B:NM_020732:exon1:c.657_658insGGC:p.G219delinsGG	6q25.3	0.538	60	52	28	34,20,18,8	---
KNBL006T	ATRX	12	46243861	46243861	G	A	exonic	ARID2		nonsynonymous SNV	nonsynonymous SNV	ARID2:NM_152641:exon15:c.G1955A:p.R652K	12q12	0.49	60	441	216	298,147,143,69	216,0,225,0															0.48	T	0.982	D	0.969	D	0	D	1	D	0.895	L	1.48	T	-1.072	T
KNBL006T	ATRX	11	108173695	108173695	C	T	exonic	ATM		nonsynonymous SNV	nonsynonymous SNV	ATM:NM_000051:exon36:c.C5435T:p.A1812V	11q22.3	0.141	60	185	26	109,15,76,11	0,159,0,26									rs199885813		rs199885813				0.39	T	0.074	B	0.043	B	0	D	0.977	D	1.39	L	-0.4	T	-0.795	T
KNBL112T	MYCN	11	108206666	108206666	A	T	exonic	ATM		nonsynonymous SNV	nonsynonymous SNV	ATM:NM_000051:exon56:c.A8246T:p.K2749I	11q22.3	0.511	60	274	140	160,79,114,61	134,0,0,140															0	D	1	D	1	D	0	D	1	D	2.72	M	-2.52	D	0.866	D
KNBL054T	ATRX	3	142278285	142278285	-	A	splicing	ATR	NM_001184:exon7:c.1542-2->T		splicing		3q23	0.463	60	462	214	165,76,297,138	---
KNBL055T	ATRX	X	76814312	76814312	C	T	exonic	ATRX		nonsynonymous SNV	nonsynonymous SNV	ATRX:NM_138270:exon28:c.G6218A:p.R2073Q,ATRX:NM_000489:exon29:c.G6332A:p.R2111Q	Xq21.1	0.271	60	129	35	50,11,79,24	0,94,0,35															0.01	D	1	D	0.997	D	0	U	1	D	1.765	L	-3.06	D	0.865	D
KNBL115T	ATRX	X	76875973	76875973	C	-	exonic	ATRX		frameshift deletion	frameshift deletion	ATRX:NM_138270:exon19:c.5048delG:p.G1683fs,ATRX:NM_000489:exon20:c.5162delG:p.G1721fs	Xq21.1	0.805	60	87	70	31,24,56,46	---
KNBL115T	ATRX	17	63533953	63533953	C	G	exonic	AXIN2		nonsynonymous SNV	nonsynonymous SNV	AXIN2:NM_004655:exon6:c.G1201C:p.D401H	17q24.1	0.709	60	151	107	74,53,77,54	0,44,107,0															0	D	0.771	P	0.371	B	0	D	0.986	D	0	N	-3.34	D	0.36	D
KNBL071T	MYCN	17	63526104	63526104	C	T	exonic	AXIN2		nonsynonymous SNV	nonsynonymous SNV	AXIN2:NM_004655:exon11:c.G2522A:p.R841Q	17q24.1	0.312	60	333	104	234,71,99,33	0,229,0,104				0.000199681	0.0008										0.01	D	1	D	0.985	D	0	D	1	D	2.045	M	0.97	T	-0.586	T
KNBL011T	MES	X	129162825	129162825	G	T	exonic	BCORL1		stopgain	stopgain	BCORL1:NM_001184772:exon7:c.G4294T:p.E1432X,BCORL1:NM_021946:exon7:c.G4294T:p.E1432X	Xq26.1	0.104	11.842	221	23	107,12,114,11	0,0,198,23															.	.	.	.	.	.	.	.	1	A	.	.	.	.	-0.419	T
KNBL053T	ATRX	12	30887977	30887977	T	C	exonic	CAPRIN2		nonsynonymous SNV	nonsynonymous SNV	CAPRIN2:NM_001002259:exon4:c.A734G:p.Y245C,CAPRIN2:NM_001206856:exon4:c.A734G:p.Y245C,CAPRIN2:NM_023925:exon4:c.A734G:p.Y245C,CAPRIN2:NM_032156:exon4:c.A734G:p.Y245C	12p11.21	0.607	5.14	708	430	496305212125	0,430,0,278		7.7e-05	0.003	0.00139776		0.006			rs143885257		rs143885257				0.15	T	0.013	B	0.016	B	0.02	N	1	D	0.895	L	1.88	T	-0.316	T
KNBL030T	MYCN	12	30887977	30887977	T	C	exonic	CAPRIN2		nonsynonymous SNV	nonsynonymous SNV	CAPRIN2:NM_001002259:exon4:c.A734G:p.Y245C,CAPRIN2:NM_001206856:exon4:c.A734G:p.Y245C,CAPRIN2:NM_023925:exon4:c.A734G:p.Y245C,CAPRIN2:NM_032156:exon4:c.A734G:p.Y245C	12p11.21	0.484	4.17	580	281	410,194,170,87	0,281,0,299		7.7e-05	0.003	0.00139776		0.006			rs143885257		rs143885257				0.15	T	0.013	B	0.016	B	0.02	N	1	D	0.895	L	1.88	T	-0.316	T
KNBL007T	MYCN	9	5457124	5457124	G	A	exonic	CD274		nonsynonymous SNV	nonsynonymous SNV	CD274:NM_001314029:exon3:c.G98A:p.G33D,CD274:NM_014143:exon3:c.G98A:p.G33D	9p24.1	0.473	60	277	131	211,102,66,29	131,0,146,0															0	D	1	D	0.999	D	0	D	1	D	3.19	M	-1.37	T	0.663	D
KNBL031T	MYCN	1	193202202	193202202	A	C	exonic	CDC73		nonsynonymous SNV	nonsynonymous SNV	CDC73:NM_024529:exon14:c.A1234C:p.M412L	1q31.2	0.343	60	140	48	55,22,85,26	92,48,0,0															0.73	T	0	B	0.003	B	0	D	0.999	D	-1.24	N	0.01	T	-0.981	T
KNBL009T	ATRX	19	33793137	33793137	T	C	exonic	CEBPA		nonsynonymous SNV	nonsynonymous SNV	CEBPA:NM_001287424:exon1:c.A289G:p.I97V,CEBPA:NM_001287435:exon1:c.A142G:p.I48V,CEBPA:NM_004364:exon1:c.A184G:p.I62V	19q13.11	0.429	60	49	21	38,19,11,2	0,21,0,28				0.000199681		0.001									0.05	D	0.984	D	0.952	D	.	.	0.984	D	1.525	L	1.33	T	-0.872	T
KNBL110T_L	ATRX	19	42795830	42795830	A	C	exonic	CIC		nonsynonymous SNV	nonsynonymous SNV	CIC:NM_015125:exon11:c.A2819C:p.Q940P,CIC:NM_001304815:exon12:c.A5546C:p.Q1849P	19q13.2	0.333	60	72	24	52,19,20,5	48,24,0,0															0	D	0.023	B	0.016	B	.	.	0.874	D	0.345	N	.	.	-0.905	T
KNBL025T	MYCN	19	42797249	42797249	C	T	exonic	CIC		nonsynonymous SNV	nonsynonymous SNV	CIC:NM_015125:exon15:c.C3611T:p.P1204L,CIC:NM_001304815:exon16:c.C6338T:p.P2113L	19q13.2	0.212	60	85	18	40,10,45,8	0,67,0,18															0	D	0.002	B	0.007	B	.	.	0.998	D	0	N	.	.	-0.977	T
KNBL018T	MES	12	48375937	48375937	C	T	exonic	COL2A1		nonsynonymous SNV	nonsynonymous SNV	COL2A1:NM_033150:exon34:c.G2101A:p.V701I,COL2A1:NM_001844:exon35:c.G2308A:p.V770I	12q13.11	0.33	60	209	69	122,39,87,30	1,139,0,69															0.68	T	0.197	B	0.03	B	0.09	N	1	D	0.095	N	-3.38	D	-0.161	T
KNBL109T	MYCN	12	48371171	48371171	C	T	exonic	COL2A1		nonsynonymous SNV	nonsynonymous SNV	COL2A1:NM_033150:exon45:c.G2998A:p.A1000T,COL2A1:NM_001844:exon46:c.G3205A:p.A1069T	12q13.11	0.51	60	245	125	160,76,85,49	0,120,0,125				0.000199681		0.001			rs200112269		rs200112269				0.07	T	0.142	B	0.077	B	0	D	1	D	1.425	L	-3.21	D	0.095	D
KNBL019T	ATRX	2	189929378	189929378	C	T	exonic	COL5A2		nonsynonymous SNV	nonsynonymous SNV	COL5A2:NM_000393:exon25:c.G1621A:p.A541T	2q32.2	0.472	60	337	159	185,91,152,68	0,178,0,159															.	.	0.996	D	0.908	P	0	D	1	D	0.995	L	-3.22	D	0.591	D
KNBL035T	MYCN	2	189912940	189912940	C	T	exonic	COL5A2		nonsynonymous SNV	nonsynonymous SNV	COL5A2:NM_000393:exon45:c.G3196A:p.E1066K	2q32.2	0.465	60	198	92	145,68,53,24	0,106,0,92															0.88	T	0.004	B	0.008	B	0	D	0.817	D	1.51	L	-3.19	D	-0.038	T
KNBL079T	ATRX	8	3216710	3216710	G	T	exonic	CSMD1		nonsynonymous SNV	nonsynonymous SNV	CSMD1:NM_033225:exon21:c.C3268A:p.R1090S	8p23.2	0.432	60	361	156	264,118,97,38	0,0,205,156															0.04	D	1	D	1	D	0	D	1	D	1.78	L	0	T	-0.22	T
KNBL115T	ATRX	8	3432486	3432486	G	A	exonic	CSMD1		nonsynonymous SNV	nonsynonymous SNV	CSMD1:NM_033225:exon10:c.C1325T:p.T442I	8p23.2	0.491	60	228	112	167,81,61,31	112,0,116,0															0.09	T	0.987	D	0.979	D	.	.	1	D	1.92	M	2.21	T	-1.055	T
KNBL018T	MES	8	2832078	2832078	C	T	exonic	CSMD1		nonsynonymous SNV	nonsynonymous SNV	CSMD1:NM_033225:exon56:c.G8635A:p.A2879T	8p23.2	0.271	60	166	45	93,24,73,21	0,121,0,45												ID=COSM1623896,COSM1623897;OCCURENCE=1(liver)	ID=COSM1623896,COSM1623897;OCCURENCE=2(liver)		0.04	D	0.916	P	0.387	B	0.002	N	1	D	1.17	L	-0.15	T	-1.03	T
KNBL114T	ATRX	1	34052125	34052125	C	A	exonic	CSMD2		stopgain	stopgain	CSMD2:NM_001281956:exon46:c.G7030T:p.G2344X,CSMD2:NM_052896:exon47:c.G7036T:p.G2346X	1p35.1	0.1	14.247	241	24	178,17,63,7	24,217,0,0															0.05	D	.	.	.	.	0	D	1	D	.	.	.	.	.	.
KNBL079T	ATRX	1	33985509	33985509	G	C	exonic	CSMD2		nonsynonymous SNV	nonsynonymous SNV	CSMD2:NM_052896:exon68:c.C10207G:p.H3403D,CSMD2:NM_001281956:exon69:c.C10639G:p.H3547D	1p35.1	0.495	60	277	137	185,86,92,51	0,137,140,0															0.04	D	0.215	B	0.101	B	0	U	1	D	1.7	L	1.92	T	-1.084	T
KNBL019T	ATRX	16	67644830	67644830	G	A	exonic	CTCF		nonsynonymous SNV	nonsynonymous SNV	CTCF:NM_006565:exon3:c.G95A:p.G32D	16q22.1	0.52	60	254	132	150,77,104,55	132,0,122,0															0.02	D	1	D	0.992	D	0	D	1	D	0.55	N	2.85	T	-1.101	T
KNBL114T	ATRX	14	95596418	95596418	G	T	exonic	DICER1		nonsynonymous SNV	nonsynonymous SNV	DICER1:NM_001195573:exon4:c.C550A:p.H184N,DICER1:NM_001271282:exon5:c.C550A:p.H184N,DICER1:NM_001291628:exon5:c.C550A:p.H184N,DICER1:NM_177438:exon5:c.C550A:p.H184N,DICER1:NM_030621:exon7:c.C550A:p.H184N	14q32.13	0.124	12.175	161	20	125,17,36,3	0,0,141,20															0.03	D	0.009	B	0.026	B	0	D	1	D	2.695	M	2.54	T	-1.079	T
KNBL115T	ATRX	14	95596418	95596418	G	T	exonic	DICER1		nonsynonymous SNV	nonsynonymous SNV	DICER1:NM_001195573:exon4:c.C550A:p.H184N,DICER1:NM_001271282:exon5:c.C550A:p.H184N,DICER1:NM_001291628:exon5:c.C550A:p.H184N,DICER1:NM_177438:exon5:c.C550A:p.H184N,DICER1:NM_030621:exon7:c.C550A:p.H184N	14q32.13	0.124	12.634	170	21	135,17,35,4	0,0,149,21															0.03	D	0.009	B	0.026	B	0	D	1	D	2.695	M	2.54	T	-1.079	T
KNBL007T	MYCN	14	95562312	95562312	T	C	exonic	DICER1		nonsynonymous SNV	nonsynonymous SNV	DICER1:NM_001195573:exon22:c.A4945G:p.M1649V,DICER1:NM_001271282:exon23:c.A4945G:p.M1649V,DICER1:NM_001291628:exon23:c.A4945G:p.M1649V,DICER1:NM_177438:exon23:c.A4945G:p.M1649V,DICER1:NM_030621:exon25:c.A4945G:p.M1649V	14q32.13	0.492	60	555	273	374,185,181,88	0,273,0,282			0.001	0.000199681		0.001			rs146715213		rs146715213				0.53	T	0.702	P	0.182	B	0	D	1	D	1.7	L	0.74	T	-0.567	T
KNBL115T	ATRX	3	134911444	134911444	C	T	exonic	EPHB1		nonsynonymous SNV	nonsynonymous SNV	EPHB1:NM_004441:exon11:c.C1909T:p.R637C	3q22.2	0.481	60	266	128	193,90,73,38	0,137,1,128		7.8e-05							rs149160192		rs149160192				0.08	T	1	D	0.999	D	0	D	1	D	1.6	L	-0.08	T	-0.309	T
KNBL035T	MYCN	3	134885809	134885809	G	A	exonic	EPHB1		nonsynonymous SNV	nonsynonymous SNV	EPHB1:NM_004441:exon9:c.G1720A:p.V574M	3q22.2	0.616	60	258	159	167,104,91,55	159,0,99,0												ID=COSM445638,COSM445637;OCCURENCE=1(breast)	ID=COSM445637,COSM445638;OCCURENCE=1(breast)		0.19	T	0.061	B	0.012	B	0	D	1	D	0	N	2.89	T	-0.959	T
KNBL007T	MYCN	17	37864643	37864643	C	G	exonic	ERBB2		nonsynonymous SNV	nonsynonymous SNV	ERBB2:NM_001289937:exon3:c.C295G:p.L99V,ERBB2:NM_004448:exon3:c.C295G:p.L99V,ERBB2:NM_001005862:exon6:c.C205G:p.L69V,ERBB2:NM_001289938:exon6:c.C205G:p.L69V,ERBB2:NM_001289936:exon7:c.C250G:p.L84V	17q12	0.303	60	478	145	358,113,120,32	0,333,145,0															0	D	1	D	1	D	.	.	1	D	3.545	H	-4.06	D	1.076	D
KNBL031T	MYCN	17	37866342	37866342	C	T	exonic	ERBB2		nonsynonymous SNV	nonsynonymous SNV	ERBB2:NM_001289937:exon6:c.C647T:p.T216M,ERBB2:NM_004448:exon6:c.C647T:p.T216M,ERBB2:NM_001005862:exon9:c.C557T:p.T186M,ERBB2:NM_001289938:exon9:c.C557T:p.T186M,ERBB2:NM_001289936:exon10:c.C602T:p.T201M	17q12	0.396	60	561	222	417,167,144,55	1,338,0,222															0	D	1	D	1	D	.	.	1	D	2.97	M	-0.05	T	0.148	D
KNBL020T	ATRX	6	152265364	152265364	G	A	exonic	ESR1		nonsynonymous SNV	nonsynonymous SNV	ESR1:NM_000125:exon4:c.G817A:p.D273N,ESR1:NM_001122740:exon5:c.G817A:p.D273N,ESR1:NM_001122741:exon5:c.G817A:p.D273N,ESR1:NM_001291230:exon5:c.G823A:p.D275N,ESR1:NM_001291241:exon5:c.G814A:p.D272N,ESR1:NM_001122742:exon6:c.G817A:p.D273N	6q25.1	0.464	60	843	391	669,313,174,78	391,0,452,0															0.26	T	0.919	P	0.735	P	0.001	D	1	D	1.52	L	-2.97	D	-0.778	T
KNBL115T	ATRX	1	118165930	118165930	C	T	exonic	FAM46C		nonsynonymous SNV	nonsynonymous SNV	FAM46C:NM_017709:exon2:c.C440T:p.T147M	1p12	0.52	60	377	196	209,114,168,82	0,181,0,196															0	D	0.239	B	0.063	B	0	D	1	D	2.16	M	1.8	T	-1.089	T
KNBL028T	MYCN	1	118166506	118166506	G	A	exonic	FAM46C		nonsynonymous SNV	nonsynonymous SNV	FAM46C:NM_017709:exon2:c.G1016A:p.R339H	1p12	0.52	60	714	371	439219275152	371,0,341,2															0.07	T	0.776	P	0.255	B	0.09	N	1	D	2.215	M	1.84	T	-1.113	T
KNBL074T	ATRX	16	89831345	89831346	AG	-	exonic	FANCA		frameshift deletion	frameshift deletion	FANCA:NM_000135:exon28:c.2730_2731del:p.L910fs,FANCA:NM_001286167:exon28:c.2730_2731del:p.L910fs	16q24.3	0.379	60	496	188	230,86,266,102	---
KNBL019T	ATRX	13	28893641	28893641	C	A	exonic	FLT1		stopgain	stopgain	FLT1:NM_002019:exon24:c.G3205T:p.E1069X	13q12.2	0.221	60	411	91	267,55,144,36	91,319,0,1															0	D	.	.	.	.	0	D	1	D	.	.	.	.	.	.
KNBL109T	MYCN	5	180043943	180043943	C	G	exonic	FLT4		nonsynonymous SNV	nonsynonymous SNV	FLT4:NM_002020:exon22:c.G3053C:p.S1018T,FLT4:NM_182925:exon22:c.G3053C:p.S1018T	5q35.3	0.425	60	127	54	85,33,42,21	1,72,54,0															0	D	0.998	D	0.987	D	.	.	1	D	1.065	L	-2.43	D	0.611	D
KNBL020T	ATRX	1	78429983	78429983	T	A	exonic	FUBP1		nonsynonymous SNV	nonsynonymous SNV	FUBP1:NM_003902:exon11:c.A896T:p.K299I,FUBP1:NM_001303433:exon12:c.A959T:p.K320I	1p31.1	0.154	6.518	26	4	16,2,10,2	4,0,0,22															0	D	0.997	D	0.996	D	0	D	1	D	3.185	M	1.04	T	-0.298	T
KNBL020T	ATRX	X	132888189	132888189	C	A	exonic	GPC3		nonsynonymous SNV	nonsynonymous SNV	GPC3:NM_001164619:exon2:c.G190T:p.V64F,GPC3:NM_001164617:exon3:c.G352T:p.V118F,GPC3:NM_001164618:exon3:c.G304T:p.V102F,GPC3:NM_004484:exon3:c.G352T:p.V118F	Xq26.2	0.163	5.397	153	25	88,2,65,23	25,128,0,0															0.09	T	0.544	P	0.316	B	0	D	1	D	1.12	L	0.6	T	-0.868	T
KNBL033T	MES	6	26031925	26031925	G	A	exonic	HIST1H3B		nonsynonymous SNV	nonsynonymous SNV	HIST1H3B:NM_003537:exon1:c.C364T:p.P122S	6p22.2	0.186	60	236	44	160,34,76,10	44,0,192,0															0	D	.	.	.	.	.	.	1	D	.	.	-0.5	T	-0.022	T
KNBL023T	MYCN	6	26045721	26045721	A	T	exonic	HIST1H3C		nonsynonymous SNV	nonsynonymous SNV	HIST1H3C:NM_003531:exon1:c.A83T:p.K28M	6p22.2	0.533	9.487	15	8	13,7,2,1	7,0,0,8												ID=COSM1580151;OCCURENCE=1(central_nervous_system)	ID=COSM1580151;OCCURENCE=1(central_nervous_system)		0	D	.	.	.	.	.	.	0.992	D	.	.	0.77	T	-0.713	T
KNBL114T	ATRX	2	209108317	209108317	C	T	exonic	IDH1		nonsynonymous SNV	nonsynonymous SNV	IDH1:NM_001282386:exon6:c.G532A:p.V178I,IDH1:NM_001282387:exon6:c.G532A:p.V178I,IDH1:NM_005896:exon6:c.G532A:p.V178I	2q34	0.323	60	313	101	154,50,159,51	0,212,0,101		0.0625	0.036	0.0493211	0.0893	0.0069	0.0477	rs34218846	rs34218846	rs34218846	rs34218846	ID=COSM97131;OCCURENCE=8(thyroid),1(large_intestine)	ID=COSM97131;OCCURENCE=8(thyroid),1(large_intestine)	CLINSIG=untested;CLNDBN=not_specified;CLNREVSTAT=no_assertion_provided;CLNACC=RCV000121207.1;CLNDSDB=MedGen;CLNDSDBID=CN169374	0.13	T	0.992	D	0.984	D	0	D	1	D	1.705	L	-1.08	T	-0.586	T
KNBL079T	ATRX	2	209108317	209108317	C	T	exonic	IDH1		nonsynonymous SNV	nonsynonymous SNV	IDH1:NM_001282386:exon6:c.G532A:p.V178I,IDH1:NM_001282387:exon6:c.G532A:p.V178I,IDH1:NM_005896:exon6:c.G532A:p.V178I	2q34	0.602	60	206	124	116,68,90,56	1,81,0,124		0.0625	0.036	0.0493211	0.0893	0.0069	0.0477	rs34218846	rs34218846	rs34218846	rs34218846	ID=COSM97131;OCCURENCE=8(thyroid),1(large_intestine)	ID=COSM97131;OCCURENCE=8(thyroid),1(large_intestine)	CLINSIG=untested;CLNDBN=not_specified;CLNREVSTAT=no_assertion_provided;CLNACC=RCV000121207.1;CLNDSDB=MedGen;CLNDSDBID=CN169374	0.13	T	0.992	D	0.984	D	0	D	1	D	1.705	L	-1.08	T	-0.586	T
KNBL025T	MYCN	2	209113144	209113144	-	A	exonic	IDH1		frameshift insertion	frameshift insertion	IDH1:NM_001282386:exon4:c.362dupT:p.V121fs,IDH1:NM_001282387:exon4:c.362dupT:p.V121fs,IDH1:NM_005896:exon4:c.362dupT:p.V121fs	2q34	0.458	60	781	358	416191365167	---
KNBL112T	MYCN	1	206650027	206650027	G	A	exonic	IKBKE		nonsynonymous SNV	nonsynonymous SNV	IKBKE:NM_001193321:exon6:c.G292A:p.D98N,IKBKE:NM_001193322:exon7:c.G547A:p.D183N,IKBKE:NM_014002:exon7:c.G547A:p.D183N	1q32.1	0.557	60	140	78	111,63,29,15	78,0,61,1		7.7e-05		0.000199681		0.001			rs201666998		rs201666998				0	D	0.99	D	0.749	P	0	D	0.999	D	2.635	M	1.78	T	-0.49	T
KNBL009T	ATRX	19	10602252	10602252	C	G	splicing	KEAP1	NM_203500:exon3:c.1325+1G>C,NM_012289:exon3:c.1325+1G>C		splicing		19p13.2	0.119	11.446	84	10	71,8,13,2	0,74,10,0															.	.	.	.	.	.	.	.	1	D	.	.	.	.	.	.
KNBL055T	ATRX	19	36211118	36211118	G	A	exonic	KMT2B		nonsynonymous SNV	nonsynonymous SNV	KMT2B:NM_014727:exon3:c.G869A:p.R290H	19q13.12	0.155	60	239	37	164,27,75,10	37,0,202,0				0.00219649		0.0109			rs200835025		rs200835025				0.08	T	0.998	D	0.964	D	0.002	U	1	D	0.345	N	0.17	T	0.366	D
KNBL020T	ATRX	19	36224316	36224316	C	T	exonic	KMT2B		nonsynonymous SNV	nonsynonymous SNV	KMT2B:NM_014727:exon28:c.C6866T:p.P2289L	19q13.12	0.225	60	249	56	217,48,32,8	0,193,0,56															0.06	T	0.003	B	0.002	B	0.101	N	1	D	0.975	L	-1.75	D	-0.528	T
KNBL018T	MES	12	49427347	49427347	C	T	exonic	KMT2D		nonsynonymous SNV	nonsynonymous SNV	KMT2D:NM_003482:exon39:c.G11141A:p.R3714K	12q13.12	0.289	60	197	57	137,44,60,13	0,140,0,57				0.00139776		0.003	0.004		rs186696516		rs186696516			CLINSIG=unknown|untested;CLNDBN=not_provided|not_specified;CLNREVSTAT=criteria_provided\x2c_single_submitter|no_assertion_provided;CLNACC=RCV000080108.3|RCV000121428.1;CLNDSDB=MedGen|MedGen;CLNDSDBID=CN221809|CN169374	0	D	0.993	D	0.967	D	0.001	N	0.824	D	0.805	L	-1.4	T	0.197	D
KNBL027T	MES	12	49433312	49433312	-	CTGCAGCTG	exonic	KMT2D		nonframeshift insertion	nonframeshift insertion	KMT2D:NM_003482:exon32:c.8134_8135insCAGCTGCAG:p.G2712delinsAAAG	12q13.12	0.255	60	204	52	79,17,125,35	---
KNBL108T	ATRX	12	71928955	71928955	C	G	exonic	LGR5		nonsynonymous SNV	nonsynonymous SNV	LGR5:NM_001277226:exon4:c.C417G:p.S139R,LGR5:NM_001277227:exon4:c.C417G:p.S139R,LGR5:NM_003667:exon4:c.C417G:p.S139R	12q21.1	0.308	60	399	123	265,76,134,47	0,276,123,0															0.21	T	0.992	D	0.924	D	0	D	0.885	D	1.665	L	2.38	T	-0.547	T
KNBL025T	MYCN	12	71965349	71965349	C	T	exonic	LGR5		nonsynonymous SNV	nonsynonymous SNV	LGR5:NM_001277226:exon11:c.C1054T:p.L352F,LGR5:NM_001277227:exon11:c.C910T:p.L304F,LGR5:NM_003667:exon12:c.C1126T:p.L376F	12q21.1	0.479	60	353	169	207,98,146,71	2,182,0,169				0.000798722		0.004			rs186409843		rs186409843				0	D	1	D	0.998	D	0.002	N	0.999	D	3.7	H	3.32	T	0.846	D
KNBL019T	ATRX	6	105406034	105406034	A	T	exonic	LIN28B		nonsynonymous SNV	nonsynonymous SNV	LIN28B:NM_001004317:exon2:c.A71T:p.E24V	6q16.3	0.502	60	259	130	201,107,58,23	129,0,0,130															0.09	T	0.361	B	0.036	B	0.001	D	0.994	D	1.41	L	.	.	-0.973	T
KNBL009T	ATRX	11	68178977	68178977	A	G	exonic	LRP5		nonsynonymous SNV	nonsynonymous SNV	LRP5:NM_001291902:exon11:c.A649G:p.T217A,LRP5:NM_002335:exon11:c.A2392G:p.T798A	11q13.2	0.317	60	221	70	150,49,71,21	151,0,70,0				0.000399361		0.002			rs80358316						0.12	T	0.074	B	0.08	B	0.005	U	1	D	1.435	L	-3.89	D	0.501	D
KNBL019T	ATRX	11	68178977	68178977	A	G	exonic	LRP5		nonsynonymous SNV	nonsynonymous SNV	LRP5:NM_001291902:exon11:c.A649G:p.T217A,LRP5:NM_002335:exon11:c.A2392G:p.T798A	11q13.2	0.433	60	395	171	261,121,134,50	224,0,171,0				0.000399361		0.002			rs80358316						0.12	T	0.074	B	0.08	B	0.005	U	1	D	1.435	L	-3.89	D	0.501	D
KNBL108T	ATRX	11	24750780	24750780	G	A	exonic	LUZP2		nonsynonymous SNV	nonsynonymous SNV	LUZP2:NM_001009909:exon2:c.G128A:p.R43H,LUZP2:NM_001252010:exon2:c.G128A:p.R43H	11p14.3	0.552	60	116	64	99,55,17,9	64,0,51,1		7.7e-05		0.00159744					rs369726019		rs369726019	ID=COSM926048;OCCURENCE=1(endometrium)	ID=COSM926048;OCCURENCE=1(endometrium)		0.22	T	0.054	B	0.01	B	0.002	N	1	D	0.6	N	1.9	T	-1.093	T
KNBL011T	MES	19	4099225	4099225	G	A	exonic	MAP2K2		nonsynonymous SNV	nonsynonymous SNV	MAP2K2:NM_030662:exon7:c.C893T:p.P298L	19p13.3	0.544	60	90	49	67,38,23,11	49,0,41,0				0.00239617		0.0119			rs200371894		rs200371894		ID=COSM1238032;OCCURENCE=1(lung)	CLINSIG=probable-non-pathogenic|non-pathogenic;CLNDBN=not_specified|Rasopathy;CLNREVSTAT=criteria_provided\x2c_single_submitter|criteria_provided\x2c_single_submitter;CLNACC=RCV000154492.1|RCV000158016.2;CLNDSDB=MedGen|MedGen;CLNDSDBID=CN169374|CN166718	0.1	T	0.339	B	0.183	B	0	D	1	D	1.22	L	-2.96	D	0.297	D
KNBL025T	MYCN	19	4117566	4117566	T	G	exonic	MAP2K2		nonsynonymous SNV	nonsynonymous SNV	MAP2K2:NM_030662:exon2:c.A154C:p.K52Q	19p13.3	0.165	60	358	59	218,40,140,19	0,0,59,299		7.7e-05							rs374336702		rs374336702				0.31	T	0.975	D	0.701	P	0	D	1	D	1.87	L	-3.23	D	0.345	D
KNBL016T	ATRX	17	11924222	11924222	-	GCG	exonic	MAP2K4		nonframeshift insertion	nonframeshift insertion	MAP2K4:NM_001281435:exon1:c.19_20insGCG:p.S7delinsSG,MAP2K4:NM_003010:exon1:c.19_20insGCG:p.S7delinsSG	17p12	0.222	3.742	18	4	13,3,5,1	---
KNBL011T	MES	3	195515996	195515996	C	A	exonic	MUC4		stopgain	stopgain	MUC4:NM_018406:exon2:c.G2455T:p.E819X	3q29	0.455	60	396	180	236,92,160,88	180,215,0,1															0.84	T	.	.	.	.	0.037	N	1	A	.	.	.	.	.	.
KNBL018T	MES	3	195492263	195492263	A	T	exonic	MUC4		nonsynonymous SNV	nonsynonymous SNV	MUC4:NM_138297:exon7:c.T815A:p.L272H,MUC4:NM_004532:exon8:c.T968A:p.L323H,MUC4:NM_018406:exon9:c.T13676A:p.L4559H	3q29	0.382	60	102	39	69,25,33,14	63,0,0,39															0.09	T	1	D	0.999	D	0.198	U	0.518	D	2.19	M	1.44	T	-0.476	T
KNBL044T	MYCN	3	195501121	195501121	C	-	exonic	MUC4		frameshift deletion	frameshift deletion	MUC4:NM_138297:exon2:c.138delG:p.R46fs,MUC4:NM_004532:exon3:c.291delG:p.R97fs,MUC4:NM_018406:exon4:c.12999delG:p.R4333fs	3q29	0.532	5.633	111	59	52,28,59,31	---		0.0002
KNBL109T	MYCN	17	10361019	10361019	C	A	exonic	MYH4		stopgain	stopgain	MYH4:NM_017533:exon16:c.G1615T:p.E539X	17p13.1	1	60	18	18	10,10,8,8	18,0,0,0															0	D	.	.	.	.	0.002	U	1	A	.	.	.	.	.	.
KNBL009T	ATRX	17	10303998	10304000	CTC	-	exonic	MYH8		nonframeshift deletion	nonframeshift deletion	MYH8:NM_002472:exon27:c.3442_3444del:p.1148_1148del	17p13.1	0.107	9.106	112	12	46,5,66,7	---
KNBL016T	ATRX	17	10318674	10318674	C	T	exonic	MYH8		nonsynonymous SNV	nonsynonymous SNV	MYH8:NM_002472:exon8:c.G676A:p.A226T	17p13.1	0.421	60	76	32	54,24,22,8	0,44,0,32			0.001	0.000199681		0.001			rs140408926		rs140408926				0.27	T	0.559	P	0.454	P	0.001	U	1	D	1.365	L	-0.7	T	-0.542	T
KNBL007T	MYCN	17	10304701	10304702	TT	GC	exonic	MYH8		nonsynonymous SNV	nonsynonymous SNV	MYH8:NM_002472:exon24:c.A2998G:p.K1000E	17p13.1	0.388	4.188	232	90	123,46,109,44	0,90,0,142			0.002	0.00119808		0.006			rs147185960		rs147185960				0	D	0.41	B	0.153	B	0.001	U	1	D	4.04	H	-2.59	D	0.603	D
KNBL011T	MES	8	71068459	71068459	T	C	exonic	NCOA2		nonsynonymous SNV	nonsynonymous SNV	NCOA2:NM_006540:exon11:c.A2141G:p.D714G	8q13.3	0.478	60	402	192	253,123,149,69	0,192,0,210															0.01	D	0.145	B	0.051	B	0	D	1	D	1.15	L	4.61	T	-0.881	T
KNBL025T	MYCN	17	29483055	29483055	A	-	exonic	NF1		frameshift deletion	frameshift deletion	NF1:NM_000267:exon2:c.115delA:p.N39fs,NF1:NM_001042492:exon2:c.115delA:p.N39fs,NF1:NM_001128147:exon2:c.115delA:p.N39fs	17q11.2	0.733	60	589	432	319227270205	---
KNBL006T	ATRX	9	139390821	139390821	A	G	exonic	NOTCH1		nonsynonymous SNV	nonsynonymous SNV	NOTCH1:NM_017617:exon34:c.T7370C:p.L2457P	9q34.3	0.667	60	93	62	65,38,28,24	30,0,62,1															0.28	T	0.996	D	0.914	D	0.004	N	1	D	0.55	N	-1.7	D	-0.073	T
KNBL113T	MES	9	139405111	139405111	G	A	exonic	NOTCH1		nonsynonymous SNV	nonsynonymous SNV	NOTCH1:NM_017617:exon17:c.C2734T:p.R912W	9q34.3	0.519	60	52	27	42,23,10,4	27,0,25,0		0.0023		0.000399361	0.0008		0.001		rs201620358		rs201620358		ID=COSM3724370,COSM3724369;OCCURENCE=2(upper_aerodigestive_tract)	CLINSIG=untested|probable-non-pathogenic;CLNDBN=not_specified|Thoracic_aortic_aneurysms_and_aortic_dissections;CLNREVSTAT=no_assertion_provided|no_assertion_criteria_provided;CLNACC=RCV000121671.1|RCV000143938.1;CLNDSDB=MedGen|GeneReviews:MedGen;CLNDSDBID=CN169374|NBK1120:CN118826	0.02	D	0.997	D	0.849	P	0.001	N	0.758	D	0.55	N	-2.28	D	0.306	D
KNBL009T	ATRX	1	120461958	120461958	C	G	exonic	NOTCH2		nonsynonymous SNV	nonsynonymous SNV	NOTCH2:NM_024408:exon31:c.G5758C:p.A1920P	1p12	0.111	60	153	17	123,14,30,3	1,135,17,0															0	D	1	D	0.999	D	0.002	U	1	D	2.355	M	-0.24	T	-0.056	T
KNBL023T	MYCN	1	120469123	120469123	G	C	exonic	NOTCH2		nonsynonymous SNV	nonsynonymous SNV	NOTCH2:NM_024408:exon24:c.C4004G:p.P1335R	1p12	0.413	60	557	230	368,153,189,77	1,230,326,0															0.16	T	1	D	0.995	D	0.002	U	1	D	1.425	L	-2.24	D	0.293	D
KNBL035T	MYCN	1	120458305	120458305	C	T	exonic	NOTCH2		nonsynonymous SNV	nonsynonymous SNV	NOTCH2:NM_024408:exon34:c.G7040A:p.R2347H	1p12	0.531	60	196	104	126,72,70,32	0,92,0,104															0.21	T	0.024	B	0.004	B	0.002	U	0.747	D	0	N	-1.58	D	-0.857	T
KNBL006T	ATRX	19	15288391	15288391	C	T	exonic	NOTCH3		nonsynonymous SNV	nonsynonymous SNV	NOTCH3:NM_000435:exon24:c.G4348A:p.A1450T	19p13.12	0.394	3.288	99	39	66,26,33,13	1,59,0,39				0.000199681		0.001			rs201082692		rs201082692				0.12	T	0.975	D	0.617	P	.	.	0.991	D	1.495	L	-0.11	T	-0.686	T
KNBL009T	ATRX	19	15295153	15295153	C	T	exonic	NOTCH3		nonsynonymous SNV	nonsynonymous SNV	NOTCH3:NM_000435:exon16:c.G2519A:p.G840E	19p13.12	0.489	60	88	43	67,32,21,11	0,45,0,43															0	D	1	D	1	D	0.006	N	1	D	2.83	M	-1.32	T	0.609	D
KNBL074T	ATRX	19	15288391	15288391	C	T	exonic	NOTCH3		nonsynonymous SNV	nonsynonymous SNV	NOTCH3:NM_000435:exon24:c.G4348A:p.A1450T	19p13.12	0.581	4.561	74	43	39,22,35,21	0,31,0,43				0.000199681		0.001			rs201082692		rs201082692				0.12	T	0.975	D	0.617	P	.	.	0.991	D	1.495	L	-0.11	T	-0.686	T
KNBL020T	ATRX	6	32169221	32169221	C	A	exonic	NOTCH4		nonsynonymous SNV	nonsynonymous SNV	NOTCH4:NM_004557:exon22:c.G3812T:p.G1271V	6p21.32	0.181	60	514	93	290,51,224,42	93,421,0,0															0	D	0.001	B	0.02	B	0.126	N	1	D	2.41	M	-2.16	D	0.036	D
KNBL108T	ATRX	6	32178583	32178583	C	A	exonic	NOTCH4		nonsynonymous SNV	nonsynonymous SNV	NOTCH4:NM_004557:exon18:c.G2811T:p.R937S	6p21.32	0.327	60	147	48	112,33,35,15	48,99,0,0				0.000199681		0.001			rs189882422		rs189882422				0.63	T	0.022	B	0.003	B	0.232	N	1	D	-0.39	N	-2.37	D	-1.025	T
KNBL025T	MYCN	6	32163702	32163702	G	T	exonic	NOTCH4		nonsynonymous SNV	nonsynonymous SNV	NOTCH4:NM_004557:exon30:c.C5524A:p.R1842S	6p21.32	0.483	60	116	56	83,34,33,22	0,0,60,56															0.75	T	0.389	B	0.14	B	0.643	N	1	D	0.205	N	-1.47	T	-0.948	T
KNBL114T	ATRX	5	176562762	176562762	G	A	exonic	NSD1		nonsynonymous SNV	nonsynonymous SNV	NSD1:NM_022455:exon2:c.G658A:p.G220S	5q35.2	0.631	60	385	243	261,162,124,81	243,0,141,1															0.34	T	0.964	D	0.536	P	0.175	N	1	D	0.345	N	-3.9	D	0.25	D
KNBL108T	ATRX	1	228487177	228487178	AT	-	exonic	OBSCN		frameshift deletion	frameshift deletion	OBSCN:NM_001271223:exon50:c.13428_13429del:p.S4476fs	1q42.13	0.291	60	860	250	430124430126	---		0.0002
KNBL009T	ATRX	1	228553850	228553850	T	C	exonic	OBSCN		nonsynonymous SNV	nonsynonymous SNV	OBSCN:NM_001098623:exon83:c.T19139C:p.I6380T,OBSCN:NM_001271223:exon94:c.T22010C:p.I7337T	1q42.13	0.442	60	181	80	119,50,62,30	0,80,0,101															0.02	D	1	D	0.977	D	.	.	1	D	1.415	L	-0.46	T	-0.253	T
KNBL020T	ATRX	1	228400062	228400062	C	T	exonic	OBSCN		nonsynonymous SNV	nonsynonymous SNV	OBSCN:NM_001098623:exon2:c.C578T:p.A193V,OBSCN:NM_001271223:exon2:c.C578T:p.A193V,OBSCN:NM_052843:exon2:c.C578T:p.A193V	1q42.13	0.476	13.697	82	39	69,30,13,9	0,43,0,39															0.36	T	0.521	P	0.231	B	0.018	N	1	D	0.815	L	-0.25	T	-0.981	T
KNBL033T	MES	1	228494812	228494812	G	T	exonic	OBSCN		nonsynonymous SNV	nonsynonymous SNV	OBSCN:NM_001098623:exon45:c.G12137T:p.G4046V,OBSCN:NM_052843:exon45:c.G12137T:p.G4046V,OBSCN:NM_001271223:exon56:c.G15008T:p.G5003V	1q42.13	0.415	60	200	83	133,53,67,30	0,0,117,83															0.02	D	1	D	1	D	0.001	D	1	D	4.105	H	2.27	T	-0.596	T
KNBL033T	MES	1	228509699	228509699	G	A	exonic	OBSCN		nonsynonymous SNV	nonsynonymous SNV	OBSCN:NM_001098623:exon55:c.G15157A:p.E5053K,OBSCN:NM_052843:exon55:c.G15157A:p.E5053K,OBSCN:NM_001271223:exon66:c.G18028A:p.E6010K	1q42.13	0.525	60	242	127	167,87,75,40	127,0,115,0															0.78	T	1	D	0.998	D	0	D	1	D	1.04	L	0.35	T	-0.542	T
KNBL109T	MYCN	1	228564890	228564890	C	T	exonic	OBSCN		nonsynonymous SNV	nonsynonymous SNV	OBSCN:NM_001098623:exon101:c.C23177T:p.P7726L,OBSCN:NM_001271223:exon112:c.C26048T:p.P8683L	1q42.13	0.364	60	280	102	158,54,122,48	0,178,0,102															0.09	T	0.854	P	0.141	B	0.662	N	1	D	3.44	M	0.62	T	-0.533	T
KNBL028T	MYCN	1	228468440	228468440	G	C	exonic	OBSCN		nonsynonymous SNV	nonsynonymous SNV	OBSCN:NM_001098623:exon30:c.G8140C:p.G2714R,OBSCN:NM_052843:exon30:c.G8140C:p.G2714R,OBSCN:NM_001271223:exon35:c.G9427C:p.G3143R	1q42.13	0.431	60	109	47	47,20,62,27	0,47,62,0				0.000599042		0.001									0	D	1	D	1	D	0	D	1	D	3.81	H	2.3	T	-0.401	T
KNBL007T	MYCN	1	228505423	228505423	C	T	exonic	OBSCN		nonsynonymous SNV	nonsynonymous SNV	OBSCN:NM_001098623:exon52:c.C13820T:p.P4607L,OBSCN:NM_052843:exon52:c.C13820T:p.P4607L,OBSCN:NM_001271223:exon63:c.C16691T:p.P5564L	1q42.13	0.475	3.971	61	29	35,14,26,15	0,32,0,29				0.000399361		0.002									0.06	T	1	D	0.992	D	0	D	1	D	3.36	M	0.07	T	0.142	D
KNBL011T	MES	4	41748266	41748266	T	C	exonic	PHOX2B		nonsynonymous SNV	nonsynonymous SNV	PHOX2B:NM_003924:exon3:c.A503G:p.K168R	4p13	0.561	60	114	64	79,42,35,22	0,64,0,50															0.47	T	0.982	D	0.679	P	0	D	1	D	0.55	N	-2.41	D	-1.021	T
KNBL019T	ATRX	1	20960274	20960274	C	T	exonic	PINK1		nonsynonymous SNV	nonsynonymous SNV	PINK1:NM_032409:exon1:c.C233T:p.A78V	1p36.12	0.553	60	38	21	30,17,8,4	0,17,0,21															0.02	D	0.996	D	0.627	P	0	D	0.998	D	1.795	L	-1.62	D	0.045	D
KNBL115T	ATRX	7	6029501	6029502	AG	-	exonic	PMS2		frameshift deletion	frameshift deletion	PMS2:NM_000535:exon10:c.1073_1074del:p.S358fs	7p22.1	0.222	60	613	136	292,66,321,70	---
KNBL019T	ATRX	12	133219572	133219572	T	C	exonic	POLE		nonsynonymous SNV	nonsynonymous SNV	POLE:NM_006231:exon36:c.A4562G:p.N1521S	12q24.33	0.368	60	125	46	51,19,74,27	0,46,0,79															0.12	T	0.793	P	0.459	P	0	D	1	D	2.905	M	4.17	T	-1.14	T
KNBL011T	MES	12	133219572	133219572	T	C	exonic	POLE		nonsynonymous SNV	nonsynonymous SNV	POLE:NM_006231:exon36:c.A4562G:p.N1521S	12q24.33	0.43	60	79	34	36,13,43,21	0,34,0,45															0.12	T	0.793	P	0.459	P	0	D	1	D	2.905	M	4.17	T	-1.14	T
KNBL011T	MES	10	89624205	89624205	C	-	exonic	PTEN		frameshift deletion	frameshift deletion	PTEN:NM_001304717:exon2:c.498delC:p.F166fs	10q23.31	0.498	60	649	323	339167310156	---
KNBL018T	MES	7	6441960	6441960	C	G	exonic	RAC1		stopgain	stopgain	RAC1:NM_006908:exon6:c.C462G:p.Y154X,RAC1:NM_018890:exon7:c.C519G:p.Y173X	7p22.1	0.119	60	353	42	223,28,130,14	0,310,42,1															1	T	.	.	.	.	0	D	1	D	.	.	.	.	.	.
KNBL007T	MYCN	3	12641293	12641293	C	G	exonic	RAF1		nonsynonymous SNV	nonsynonymous SNV	RAF1:NM_002880:exon10:c.G1005C:p.Q335H	3p25.2	0.275	60	546	150	335,91,211,59	0,395,150,1													ID=COSM12908;OCCURENCE=1(lung)		0.13	T	0.167	B	0.163	B	0	D	0.999	D	1.04	L	-0.89	T	-0.673	T
KNBL007T	MYCN	3	12647742	12647742	G	C	exonic	RAF1		nonsynonymous SNV	nonsynonymous SNV	RAF1:NM_002880:exon6:c.C638G:p.T213S	3p25.2	0.303	60	541	164	382,114,159,50	0,164,375,2															0.56	T	0.001	B	0.005	B	0	D	1	D	0.55	N	-0.85	T	-0.788	T
KNBL016T	ATRX	11	111965545	111965545	G	A	exonic	SDHD		nonsynonymous SNV	nonsynonymous SNV	SDHD:NM_001276504:exon3:c.G214A:p.V72I,SDHD:NM_003002:exon4:c.G331A:p.V111I	11q23.1	0.307	60	261	80	210,62,51,18	80,0,180,1									rs201869798		rs201869798				0	D	0.104	B	0.055	B	0.023	N	1	D	0.5	N	-4.61	D	0.471	D
KNBL044T	MYCN	1	16256666	16256666	C	T	exonic	SPEN		nonsynonymous SNV	nonsynonymous SNV	SPEN:NM_015001:exon11:c.C3931T:p.P1311S	1p36.13	0.18	60	139	25	104,15,35,10	0,114,0,25															0.29	T	0.993	D	0.979	D	.	.	1	D	0.805	L	2.9	T	-1.111	T
KNBL033T	MES	20	36012578	36012578	C	A	exonic	SRC		nonsynonymous SNV	nonsynonymous SNV	SRC:NM_005417:exon4:c.C22A:p.P8T,SRC:NM_198291:exon4:c.C22A:p.P8T	20q11.23	0.387	60	212	82	147,51,65,31	82,130,0,0															0.38	T	0.376	B	0.141	B	0	D	1	D	1.65	L	-0.76	T	-0.772	T
KNBL109T	MYCN	9	93607774	93607774	C	T	exonic	SYK		nonsynonymous SNV	nonsynonymous SNV	SYK:NM_001135052:exon3:c.C476T:p.A159V,SYK:NM_001174167:exon3:c.C476T:p.A159V,SYK:NM_001174168:exon3:c.C476T:p.A159V,SYK:NM_003177:exon3:c.C476T:p.A159V	9q22.2	0.531	60	260	138	189,100,71,38	0,122,0,138															0.07	T	0.998	D	0.914	D	0	D	1	D	2.175	M	-3.03	D	0.804	D
KNBL019T	ATRX	6	152456304	152456304	C	T	exonic	SYNE1		nonsynonymous SNV	nonsynonymous SNV	SYNE1:NM_033071:exon142:c.G25579A:p.E8527K,SYNE1:NM_182961:exon142:c.G25723A:p.E8575K	6q25.1	0.458	60	528	242	306137222105	0,286,0,242															0.01	D	1	D	0.999	D	0	D	1	D	1.06	L	1.35	T	-0.907	T
KNBL110T_L	ATRX	6	152542646	152542646	C	T	exonic	SYNE1		nonsynonymous SNV	nonsynonymous SNV	SYNE1:NM_033071:exon117:c.G21358A:p.G7120S,SYNE1:NM_182961:exon118:c.G21571A:p.G7191S	6q25.2	0.507	60	201	102	145,76,56,26	0,99,0,102															0.23	T	0.997	D	0.961	D	0	D	1	D	2.175	M	0.82	T	-0.814	T
KNBL110T_L	ATRX	6	152551752	152551752	T	C	exonic	SYNE1		nonsynonymous SNV	nonsynonymous SNV	SYNE1:NM_033071:exon114:c.A20912G:p.E6971G,SYNE1:NM_182961:exon115:c.A21125G:p.E7042G	6q25.2	0.522	60	339	177	206,103,133,74	0,177,0,162															0	D	0.997	D	0.957	D	0	D	1	D	2.025	M	0.79	T	-0.712	T
KNBL035T	MYCN	6	152652663	152652663	T	C	exonic	SYNE1		nonsynonymous SNV	nonsynonymous SNV	SYNE1:NM_033071:exon77:c.A12944G:p.D4315G,SYNE1:NM_182961:exon78:c.A13157G:p.D4386G	6q25.2	0.508	60	299	152	193,100,106,52	0,152,0,147															0.44	T	1	D	0.992	D	0	D	1	D	1.995	M	1.31	T	-0.994	T
KNBL007T	MYCN	6	152523018	152523018	G	T	exonic	SYNE1		nonsynonymous SNV	nonsynonymous SNV	SYNE1:NM_033071:exon126:c.C22873A:p.L7625I,SYNE1:NM_182961:exon127:c.C23086A:p.L7696I	6q25.2	0.62	60	526	326	304184222142	1,0,199,326															0.2	T	1	D	0.999	D	0.002	N	1	D	2.005	M	0.87	T	-0.891	T
KNBL007T	MYCN	6	152711587	152711587	C	T	exonic	SYNE1		nonsynonymous SNV	nonsynonymous SNV	SYNE1:NM_033071:exon53:c.G8026A:p.D2676N,SYNE1:NM_182961:exon53:c.G8005A:p.D2669N	6q25.2	0.64	60	567	363	290190277173	1,203,0,363															0.81	T	0.975	D	0.794	P	0.008	N	1	D	1.24	L	0.73	T	-1.017	T
KNBL079T	ATRX	10	114724336	114724336	A	G	exonic	TCF7L2		nonsynonymous SNV	nonsynonymous SNV	TCF7L2:NM_001146274:exon4:c.A403G:p.T135A,TCF7L2:NM_001198531:exon4:c.A403G:p.T135A	10q25.2	0.462	60	279	129	204,97,75,32	150,0,129,0															0.58	T	0.409	B	0.172	B	.	.	1	D	0.895	L	-4.86	D	0.706	D
KNBL033T	MES	10	114903744	114903744	G	A	exonic	TCF7L2		nonsynonymous SNV	nonsynonymous SNV	TCF7L2:NM_001198530:exon5:c.G577A:p.V193I,TCF7L2:NM_001146284:exon6:c.G679A:p.V227I,TCF7L2:NM_001146285:exon6:c.G679A:p.V227I,TCF7L2:NM_001146286:exon6:c.G679A:p.V227I,TCF7L2:NM_001198525:exon6:c.G679A:p.V227I,TCF7L2:NM_001198526:exon6:c.G679A:p.V227I,TCF7L2:NM_001198527:exon6:c.G679A:p.V227I,TCF7L2:NM_001198528:exon6:c.G679A:p.V227I,TCF7L2:NM_001198529:exon6:c.G679A:p.V227I,TCF7L2:NM_030756:exon…	10q25.3	0.381	60	544	207	325,129,219,78	207,0,337,0		7.7e-05							rs375223335						0.03	D	0.979	D	0.727	P	0	D	1	D	2.52	M	-5.1	D	1.101	D
KNBL109T	MYCN	21	32493125	32493125	C	G	exonic	TIAM1		nonsynonymous SNV	nonsynonymous SNV	TIAM1:NM_003253:exon29:c.G4337C:p.R1446T	21q22.11	0.506	60	162	82	91,44,71,38	0,80,82,0															0.58	T	0.939	P	0.586	P	0	D	1	D	1.355	L	1.03	T	-1.034	T
KNBL112T	MYCN	17	7577114	7577114	C	A	exonic	TP53		nonsynonymous SNV	nonsynonymous SNV	TP53:NM_001126115:exon4:c.G428T:p.C143F,TP53:NM_001126116:exon4:c.G428T:p.C143F,TP53:NM_001126117:exon4:c.G428T:p.C143F,TP53:NM_001276697:exon4:c.G347T:p.C116F,TP53:NM_001276698:exon4:c.G347T:p.C116F,TP53:NM_001276699:exon4:c.G347T:p.C116F,TP53:NM_001126118:exon7:c.G707T:p.C236F,TP53:NM_000546:exon8:c.G824T:p.C275F,TP53:NM_001126112:exon8:c.G824T:p.C275F,TP53:NM_001126113:exon8:c.G824T:p.C275F,TP…	17p13.1	0.541	60	283	153	143,74,140,79	153,130,0,0												ID=COSM1637959,COSM10701,COSM99932;OCCURENCE=1(ovary),1(bone),6(breast),8(haematopoietic_and_lymphoid_tissue),1(pancreas),2(liver),4(oesophagus),6(lung),3(upper_aerodigestive_tract),3(large_intestine),4(central_nervous_system)	ID=COSM1637959,COSM99932,COSM10701,COSM3723938;OCCURENCE=4(upper_aerodigestive_tract),1(NS),1(bone),4(oesophagus),4(central_nervous_system),8(haematopoietic_and_lymphoid_tissue),6(lung),1(ovary),1(pancreas),2(liver),1(biliary_tract),3(large_intestine),6(breast)		0	D	1	D	1	D	0	D	1	D	3.34	M	-7.39	D	0.923	D
KNBL018T	MES	9	135776220	135776220	G	T	exonic	TSC1		stopgain	stopgain	TSC1:NM_001162427:exon19:c.C2354A:p.S785X,TSC1:NM_000368:exon20:c.C2507A:p.S836X,TSC1:NM_001162426:exon20:c.C2504A:p.S835X	9q34.13	0.202	60	377	76	221,49,156,27	0,0,301,76															1	T	.	.	.	.	0	D	1	D	.	.	.	.	.	.
KNBL108T	ATRX	16	2134380	2134380	G	A	exonic	TSC2		nonsynonymous SNV	nonsynonymous SNV	TSC2:NM_001077183:exon32:c.G3956A:p.S1319N,TSC2:NM_001114382:exon33:c.G4088A:p.S1363N,TSC2:NM_000548:exon34:c.G4157A:p.S1386N	16p13.3	0.556	60	124	69	81,43,43,26	69,0,55,0															0.12	T	0.995	D	0.985	D	0	D	1	D	0.895	L	-3.05	D	0.842	D
KNBL007T	MYCN	16	2134326	2134326	G	A	exonic	TSC2		nonsynonymous SNV	nonsynonymous SNV	TSC2:NM_001077183:exon32:c.G3902A:p.G1301D,TSC2:NM_001114382:exon33:c.G4034A:p.G1345D,TSC2:NM_000548:exon34:c.G4103A:p.G1368D	16p13.3	0.709	60	247	175	135,96,112,79	175,0,72,0															0.7	T	0.745	P	0.221	B	0.002	N	0.655	D	0.55	N	-2.7	D	-0.101	T
[truncated: 41 more columns]
