# Supplementary material for: Association of high-risk neuroblastoma classification based on expression profiles with differentiation and metabolism
Source: PLoS One. 2021 Jan 19;16(1):e0245526. doi: 10.1371/journal.pone.0245526 (PMC7815088; doi:10.1371/journal.pone.0245526)
Supplement: S5 Table — (XLSX) [file pone.0245526.s012.xlsx]

## Sheet: TableS5
S5 Table. Differentially expressed gene sets reported in previous studies.
GLIS3
IRF1
IRF2
RUNX1
RUNX2
TBX18
FOSL1
FOSL2
A2M
ABRACL
ACADVL
ACAP2
ACTA2
ACTN1
ADAM19
ADAM9
ADAMTS5
ADGRE5
ADGRG6
AEBP1
AJUBA
ALDH1A3
AMMECR1
ANTXR1
ANXA1
ANXA2
ANXA5
ANXA6
APOE
APP
ARHGAP1
ARHGEF40
ARL1
ARL4A
ARMCX2
ARPC1B
ASPH
ATP10D
ATP1B1
ATP2B1
ATP2B4
ATP6V0E1
ATP8B2
ATXN1
B2M
BAG3
BGN
BMP5
BNC2
BOC
BTN3A2
C1orf198
C1orf54
C4orf32
C6orf120
CALD1
CALU
CAPN2
CAPN6
CBFB
CBLB
CCDC80
CD164
CD44
CD59
CD63
CDH11
CETN2
CFH
CFI
CILP
CKAP4
CLIC4
CMTM3
CMTM6
CNN3
COL11A1
COL12A1
COL1A1
COL27A1
COL3A1
COL4A1
COL4A2
COL5A1
COL5A2
COL6A1
COL6A2
COL6A3
COPA
CPED1
CPS1
CRABP2
CREB3L2
CREG1
CRELD2
CRISPLD1
CRTAP
CSRP1
CTDSP2
CTNNA1
CTSB
CTSC
CTSO
CXCL12
CYBRD1
CYFIP1
CYP26A1
CYR61
DCAF6
DDOST
DDR2
DESI2
DKK3
DLC1
DLX1
DLX2
DMD
DNAJC1
DNAJC10
DNAJC3
DNM3OS
DPY19L1
DSE
DUSP14
DUSP5
DUSP6
EDEM1
EDNRA
EFEMP2
EGFR
EGR1
EGR3
EHD2
ELAVL1
ELF1
ELK3
ELK4
EMILIN1
EMP1
ENAH
EPHA3
EPS8
ERBIN
ERLIN1
ERRFI1
ETS1
EVA1A
EXT1
EXTL2
F2R
F2RL2
FAM102B
FAM114A1
FAM120A
FAM129A
FAM3C
FAM43A
FAM46A
FAT1
FBN1
FBN2
FGFR1
FIBIN
FILIP1L
FKBP14
FLNA
FLRT2
FMOD
FN1
FNDC3B
FSTL1
FUCA2
FZD1
FZD2
FZD7
GABRR1
GALNT10
GAS1
GAS2
GDF15
GJA1
GNAI1
GNG12
GNS
GORAB
GPC6
GPR137B
GPX8
GRN
GSN
HES1
HEXB
HIBADH
HIPK3
HIST1H2AC
HIST1H2BK
HLA-A
HLA-B
HLA-C
HLA-F
HLX
HNMT
HOMER1
HS3ST3A1
HSP90B1
HSPA5
HSPB1
HTRA1
HYOU1
ID1
ID3
IFI16
IFITM2
IFITM3
IGF2R
IGFBP5
IGFBP6
IL13RA1
IL6ST
INSIG1
IQGAP2
ITGA10
ITGA4
ITGAV
ITGB1
ITM2B
ITM2C
ITPR1
ITPRIPL2
JAK1
JAM3
KANK2
KCNK2
KCTD12
KDELC2
KDELR2
KDELR3
KDM5B
KIAA1462
KIF13A
KIRREL
KLF10
KLF4
KLF6
L3HYPDH
LAMB1
LAMC1
LAMP1
LAPTM4A
LASP1
LATS2
LEPROT
LGALS1
LHFP
LHX8
LIFR
LIPA
LITAF
LIX1L
LMAN1
LMNA
LOXL2
LPP
LRP10
LRRC17
LRRC8C
LTBP1
LUZP1
MAGT1
MAML2
MAN2A1
MANF
MBD2
MBNL1
MBTPS1
MEOX1
MEOX2
MEST
MGAT2
MGP
MGST1
MICAL2
MMP2
MOB1A
MRC2
MXRA5
MYADM
MYDGF
MYL12A
MYL12B
MYLIP
NANS
NBR1
NEK7
NES
NFIA
NFIC
NID1
NID2
NOTCH2
NOTCH2NL
NPC2
NPTN
NQO1
NR3C1
NRP1
OGFRL1
OLFML2A
OLFML2B
OLFML3
OSTC
P4HA1
PALLD
PAPSS2
PCDH18
PCOLCE2
PCSK5
PDE3A
PDE7B
PDGFC
PDIA3
PDIA4
PDIA6
PDLIM1
PEA15
PEAK1
PHLDA3
PHLDB2
PHTF2
PIAS3
PLAGL1
PLEKHA2
PLEKHH2
PLK2
PLOD2
PLOD3
PLPP1
PLS3
PLSCR1
PLSCR4
PLXDC2
POLR2L
PON2
POSTN
PPIB
PPIC
PPT1
PRCP
PRDM6
PRDX4
PRDX6
PROM1
PRRX1
PTBP1
PTGER4
PTGFRN
PTN
PTPN14
PTPRG
PTPRK
PTRF
PXDC1
PXDN
PYGL
QKI
QSOX1
RAB13
RAB29
RAB31
RAP1A
RAP1B
RBMS1
RCN1
RECK
REST
RGL1
RGS10
RGS3
RHOC
RHOJ
RIN2
RIT1
RNFT1
RNH1
ROBO1
ROR1
RRBP1
S1PR3
SASH1
SCPEP1
SCRG1
SDC2
SDC4
SDCBP
SDF4
SEC14L1
SEL1L3
SEMA3C
SEMA3F
2018-09-10
SERPINE2
SERPINH1
SFT2D1
SFT2D2
SGK1
SH3BGRL
SHC1
SHROOM3
SIX1
SIX4
SKIL
SLC16A4
SLC30A1
SLC30A7
SLC35F5
SLC38A2
SLC38A6
SLC39A14
SMAD3
SNAI2
SNAP23
SOSTDC1
SOX9
SPARC
SPARCL1
SPATA20
SPCS3
SPRED1
SPRY1
SPRY4
SPRY4-IT1
SQSTM1
SRPX
SSBP4
SSR1
SSR3
STAT1
STAT3
STEAP1
STK38L
SUCLG2
SURF4
SVIL
SYDE1
SYNJ2
SYPL1
TCF7L2
TFE3
TFPI
TGFB1I1
TGFBR2
THBS1
TIMP1
TJP1
TM4SF1
TM9SF2
TMBIM4
TMED9
TMEFF2
TMEM263
TMEM50A
TMEM87B
TNC
TNFRSF12A
TNFRSF1A
TNMD
TNS1
TOR1AIP1
TPBG
TPM1
TPM2
TRAM1
TRAM2
TRIL
TRIM5
TSC22D2
TSC22D3
TSPAN4
TUBB6
TWSG1
TXNDC12
UAP1
UGDH
VCL
VIM
WIPI1
WLS
WNT5A
WWTR1
YAP1
ZCCHC24
ZFP36L1
ZNF217
ABCA3
ABCB1
ABLIM1
ACOT7
ACTL6B
ACVR1B
ADAM22
ADCYAP1R1
ADGRB3
AGTPBP1
AHSA1
AKAP1
AKAP12
ALK
ANK2
ANKRD46
ANP32A
AP1S2
ARHGEF7
ARL6IP1
ASCL1
ASRGL1
ATCAY
ATL1
ATP6V0E2
ATP6V1B2
AUTS2
BEND4
BEX1
BEX2
BIRC5
BMP7
BMPR1B
C11orf95
C14orf132
C3orf14
C4orf48
C7orf55
CACNA1B
CACNA2D2
CADM1
CAMSAP1
CCDC167
CCND1
CCNI
CCP110
CCSAP
CD200
CDC42EP3
CDCA5
CDKN2C
CDKN3
CELF2
CENPU
CENPV
CEP44
CERK
CETN3
CHGA
CHGB
CHML
CHRNA3
CKB
CLASP2
CLGN
CRH
CRMP1
CSE1L
CXADR
CXCR4
CYFIP2
CYGB
DACH1
DAPK1
DBH
DCX
DDC
DDX39A
DIABLO
DKK1
DLK1
DNAJB1
DNAJC6
DNAJC9
DNER
DPYSL2
DPYSL3
DPYSL5
DTD1
DUSP4
EEF1A2
EIF1B
ELAVL2
ELAVL3
ELAVL4
EML4
EML6
ENDOG
ENO2
EPB41L4A-AS1
ESRRG
EVL
EXOC5
EYA1
FABP6
FAM107B
FAM155A
FAM163A
FAM167A
FAM169A
FAM171B
FAM60A
FAXC
FBLL1
FBXO8
FEV
FHOD3
FIGNL1
FKBP1B
FKBP4
FOXM1
FOXO3
FSD1
FZD3
GABRB3
GAL
GAP43
GATA2
GATA3
GCH1
GDAP1
GDAP1L1
GDI1
GDPD1
GGCT
GGH
GLCCI1
GLDC
GLRX
GMNN
GNB1
GNG4
GPR22
GPR27
GRB10
GRIA2
H1FX
HAND1
HAND2-AS1
HES6
HEY1
HK2
HMGA1
HMP19
HN1
HNRNPA0
HS6ST2
ICA1
IGFBPL1
IGSF3
INA
INO80C
INSM1
INSM2
IRS2
ISL1
KDM1A
KIAA1211
KIDINS220
KIF15
KIF1A
KIF21A
KIF2A
KIF5C
KLC1
KLF13
KLF7
KLHL13
KLHL23
KNSTRN
L1CAM
LEPROTL1
LIN28B
LINC00888
LMO3
LOC100507194
LRRTM2
LSM3
LSM4
LYN
MAGI3
MANEAL
MAP1B
MAP2
MAP6
MAPK8
MAPT
2018-03-11
MCM2
MCM6
MCM7
MIAT
MMD
MRPL48
MSH6
MSI2
MTCL1
MXI1
MYBL2
MYEF2
MYO5A
MYRIP
NANOS1
NAP1L5
NAPB
NARS2
NBEA
NCAM1
NCAN
NCOA7
NCS1
NEFL
NEFM
NELFCD
NELL2
NET1
NFIL3
NGRN
NMNAT2
NNAT
NOL4
NPTX2
NPY
NRCAM
NRSN1
NSG1
NUDT11
NUF2
NUSAP1
OLA1
OLFM1
PARP6
PBK
PBX3
PDK1
PEG3
PHF21B
PHOX2A
PHOX2B
PHPT1
PHYHIPL
PIK3R1
PKIA
PLPPR5
PNMA2
POLB
POPDC3
PPM1E
PPP1R9A
PPP2R3C
PRC1
PRCD
PRIM1
PRPH
PRSS12
PRSS3
PTS
QDPR
RAB33A
RAB6B
RALGDS
RANBP1
RBBP8
RBMS3
RBP1
REC8
REEP1
RET
RFC4
RGS17
RGS5
RIMBP2
RIMS3
RNF144A
RNF150
RNF157
RNF165
RNFT2
RPS6KA2
RRM2
RTN1
RTN2
RUFY3
RUNDC3A
RUNDC3B
SATB1
SBK1
SCAMP5
SCG2
SCG3
SCN3A
SEC11C
2018-09-03
2018-09-06
SERP2
SETD7
SHC3
SHD
SIX3
SLC10A4
SLC35G2
SLIT1
SLIT3
SNAP25
SNAP91
SOX11
ST3GAL6
STMN2
STMN4
STRA6
STXBP1
SV2C
SYNPO2
SYT1
SYT4
TACC2
TAGLN3
TBC1D30
TBPL1
TCEAL7
TDG
TENM4
TFAP2B
TH
THSD7A
TIAM1
TMEM108
TMEM178B
TMEM97
TMOD1
TMOD2
TMTC4
TOX2
TRAP1
TSPAN13
TSPAN7
TTC8
TUB
TUBB2A
TUBB2B
TUBB3
TUBB4B
UBE2C
UBE2T
UCP2
UNC79
VRK1
ZNF195
ZNF22
ZNF24
ZNF512
ZNF536
ZNF704
ZNF711
ZNF738
ZNF91
ZWILCH
HAND2
