# Supplementary material for: Association of high-risk neuroblastoma classification based on expression profiles with differentiation and metabolism
Source: PLoS One. 2021 Jan 19;16(1):e0245526. doi: 10.1371/journal.pone.0245526 (PMC7815088; doi:10.1371/journal.pone.0245526)
Supplement: S6 Table — (XLSX) [file pone.0245526.s013.xlsx]

## Sheet: TableS6
S6 Table. Clinical and mutational information of analyzed 94 Stage 4 neuroblastoma cases in TARGET cohort.
TARGET USI	Cluster	Gender	Age at Diagnosis in Days	First Event	Event Free Survival Time in Days	Vital Status	Overall Survival Time in Days	Year of Diagnosis	Year of Last Follow Up	INSS Stage	MYCN status	MYCN	ATRX	ALK	Ploidy	Ploidy Value	Histology	Grade	MKI	Diagnostic Category	ICDO	ICDO Description	COG Risk Group	Race	Ethnicity	Percent Tumor	Percent Necrosis	Percent Tumor v/s Stroma	Sites of Disease Involvement	Site Relapse	Relapse Percent Tumor	Relapse Percent Necrosis	Relapse Percent Tumor v/s Stroma	Protocol
TARGET-30-PASGAP	ATRX	Male	1330	Progression	1285	Dead	1543	2008	2013	Stage 4	Not Amplified	loss			Diploid (DI=1)	1	Unfavorable	Undifferentiated or Poorly Differentiated	Low	Ganglioneuroblastoma, nodular	C74.9	Adrenal gland, NOS Suprarenal gland Adrenal, NOS	High Risk	Black or African American	Not Hispanic or Latino	90	10	90/10		Bone; Other, specify: Bone and soft tissue of skull, occipital skull/epidural tumor.	65-96	1	71-100/0-29	ANBL00B1, ANBL0032
TARGET-30-PASRFS	ATRX	Female	1328	Relapse	1675	Alive	2075	2009	2014	Stage 4	Not Amplified		loss		Diploid (DI=1)	1	Unfavorable	Undifferentiated or Poorly Differentiated	Intermediate	Neuroblastoma	C76.2	Abdomen, NOS Abdominal wall, NOS Intra-abdominal site, NOS	High Risk	White	Not Hispanic or Latino	70	10	70/30		Bone				ANBL00B1, ANBL0032
TARGET-30-PARDCK	ATRX	Female	2060	Censored	2991	Alive	2991	2007	2015	Stage 4	Not Amplified	loss	Nonsense		Hyperdiploid (DI>1)	1.09	Unfavorable	Unknown	Unknown	Ganglioneuroblastoma, nodular	C76.2	Abdomen, NOS Abdominal wall, NOS Intra-abdominal site, NOS	High Risk	White	Not Hispanic or Latino	90	5	90/10						ANBL00B1, ANBL0032
TARGET-30-PASFGG	ATRX	Female	1037	Death	700	Dead	700	2008	2010	Stage 4	Not Amplified	loss			Hyperdiploid (DI>1)	1.14	Unfavorable	Undifferentiated or Poorly Differentiated	High	Neuroblastoma	C76.2	Abdomen, NOS Abdominal wall, NOS Intra-abdominal site, NOS	High Risk	White	Not Hispanic or Latino	60	10	60/40						ANBL00B1
TARGET-30-PASXRJ	ATRX	Female	583	Progression	266	Alive	1837	2009	2014	Stage 4	Not Amplified	loss			Diploid (DI=1)	1	Unfavorable	Undifferentiated or Poorly Differentiated	Low	Neuroblastoma	C76.2	Abdomen, NOS Abdominal wall, NOS Intra-abdominal site, NOS	High Risk	White	Not Hispanic or Latino	60	10	60/40		Local + metastatic				ANBL00B1, ANBL0532, AEPI07N1
TARGET-30-PANUIF	ATRX	Female	2234	Censored	3726	Alive	3726	2005	2015	Stage 4	Not Amplified				Diploid (DI=1)	1	Unfavorable	Undifferentiated or Poorly Differentiated	Low	Neuroblastoma	C76.2	Abdomen, NOS Abdominal wall, NOS Intra-abdominal site, NOS	High Risk	White	Not Hispanic or Latino									ANBL00B1, A3973, ANBL0032
TARGET-30-PARSBI	ATRX	Female	2390	Relapse	1377	Dead	1743	2007	2012	Stage 4	Not Amplified				Hyperdiploid (DI>1)	1.4	Unfavorable	Undifferentiated or Poorly Differentiated	Low	Neuroblastoma	C76.2	Abdomen, NOS Abdominal wall, NOS Intra-abdominal site, NOS	High Risk	White	Not Hispanic or Latino	90	90	90/10		Other metastatic sites				ANBL00B1, ADVL0921, ANBL1021
TARGET-30-PASMNT	ATRX	Female	4802	Progression	233	Dead	1696	2009	2013	Stage 4	Not Amplified				Hyperdiploid (DI>1)	1.1	Unfavorable	Undifferentiated or Poorly Differentiated	Intermediate	Neuroblastoma	C76.2	Abdomen, NOS Abdominal wall, NOS Intra-abdominal site, NOS	High Risk	Native Hawaiian or other Pacific Islander	Not Hispanic or Latino	85	10	85/15		Metastases only				ANBL00B1, ANBL0532
TARGET-30-PASYPX	ATRX	Female	1514	Progression	296	Alive	2215	2009	2015	Stage 4	Not Amplified				Hyperdiploid (DI>1)	1.16	Unfavorable	Undifferentiated or Poorly Differentiated	Intermediate	Neuroblastoma	C76.2	Abdomen, NOS Abdominal wall, NOS Intra-abdominal site, NOS	High Risk	White	Hispanic or Latino	97-98	15			Bone Marrow				ANBL00B1, ANBL0532
TARGET-30-PANRVJ	ATRX	Male	4781	Censored	3722	Alive	3722	2005	2015	Stage 4	Not Amplified		SNV	SNV	Hyperdiploid (DI>1)	1.35	Unfavorable	Differentiating	Intermediate	Neuroblastoma	C76.2	Abdomen, NOS Abdominal wall, NOS Intra-abdominal site, NOS	High Risk	White	Not Hispanic or Latino									ANBL00B1, ANBL0032, ALTE03N1
TARGET-30-PAPHPE	ATRX	Male	806	Relapse	453	Dead	470	2006	2007	Stage 4	Not Amplified				Hyperdiploid (DI>1)	1.13	Unfavorable	Unknown	Unknown	Neuroblastoma	C76.2	Abdomen, NOS Abdominal wall, NOS Intra-abdominal site, NOS	High Risk	Black or African American	Not Hispanic or Latino	90	10	98/2		Primary Site; Other Metastatic Sites				ANBL00B1
TARGET-30-PAPVRN	ATRX	Male	2300	Censored	2889	Alive	2889	2006	2014	Stage 4	Not Amplified				Hyperdiploid (DI>1)	1.19	Unfavorable	Differentiating	Low	Ganglioneuroblastoma, nodular	C76.2	Abdomen, NOS Abdominal wall, NOS Intra-abdominal site, NOS	High Risk	White	Not Hispanic or Latino	30								ANBL00B1
TARGET-30-PARDIW	ATRX	Male	2048	Censored	2829	Alive	2829	2007	2015	Stage 4	Not Amplified				Hyperdiploid (DI>1)	1.36	Unfavorable	Undifferentiated or Poorly Differentiated	Intermediate	Neuroblastoma	C76.2	Abdomen, NOS Abdominal wall, NOS Intra-abdominal site, NOS	High Risk	White	Not Hispanic or Latino	10	90	10/90						ANBL00B1
TARGET-30-PARGKK	ATRX	Male	2241	Progression	1075	Dead	1321	2007	2011	Stage 4	Not Amplified				Diploid (DI=1)	1	Unfavorable	Differentiating	Low	Neuroblastoma	C76.2	Abdomen, NOS Abdominal wall, NOS Intra-abdominal site, NOS	High Risk	Black or African American	Not Hispanic or Latino	40	10	40/60		Bone				ANBL00B1, ADVL0812
TARGET-30-PASSRS	ATRX	Male	2492	Relapse	861	Dead	1319	2009	2012	Stage 4	Not Amplified				Hyperdiploid (DI>1)	1.82	Unfavorable	Undifferentiated or Poorly Differentiated	Intermediate	Neuroblastoma	C76.2	Abdomen, NOS Abdominal wall, NOS Intra-abdominal site, NOS	High Risk	Unknown	Not Hispanic or Latino	65	15	65/35		Bone				ANBL00B1, ANBL0532, ANBL0032, ADVL0912, ANBL1021
TARGET-30-PASTKC	ATRX	Male	3035	Censored	1952	Alive	1952	2009	2014	Stage 4	Not Amplified				Hyperdiploid (DI>1)	1.14	Unfavorable	Undifferentiated or Poorly Differentiated	Low	Neuroblastoma	C76.2	Abdomen, NOS Abdominal wall, NOS Intra-abdominal site, NOS	High Risk	White	Not Hispanic or Latino	30-40	10	30-40/60-70						ANBL00B1, ANBL0532, ANBL0032
TARGET-30-PASWIJ	ATRX	Male	2537	Censored	1940	Alive	1940	2009	2014	Stage 4	Not Amplified				Hyperdiploid (DI>1)	1.11	Unfavorable	Undifferentiated or Poorly Differentiated	Intermediate	Neuroblastoma	C76.2	Abdomen, NOS Abdominal wall, NOS Intra-abdominal site, NOS	High Risk	White	Not Hispanic or Latino	80	5	80/20						ANBL00B1, ANBL0532, ANBL0931
TARGET-30-PATCFL	ATRX	Male	1041	Censored	2125	Alive	2125	2009	2015	Stage 4	Not Amplified				Diploid (DI=1)	1	Unfavorable	Undifferentiated or Poorly Differentiated	Intermediate	Neuroblastoma	C76.2	Abdomen, NOS Abdominal wall, NOS Intra-abdominal site, NOS	High Risk	White	Not Hispanic or Latino	20-30	10	20-30/80-70						ANBL00B1, ANBL0032, AEPI07N1
TARGET-30-PAIFXV	ATRX	Female	2004	Event	630	Dead	1114	1995	1998	Stage 4	Not Amplified				Hyperdiploid (DI>1)	1.06	Unfavorable	Unknown	Unknown	Unknown	Unknown	ABDOMEN/PERITONEUM OR RETROPERITONEUM	High Risk	White	Unknown									9047, 9340, 9341, 9342, P9462
TARGET-30-PAIPGU	ATRX	Female	898	Death	436	Dead	436	1998	1999	Stage 4	Not Amplified				Hyperdiploid (DI>1)	1.04	Unknown	Unknown	Unknown	Unknown	Unknown	ADRENAL GLAND	High Risk	White	Unknown	90	10	95/5						9047
TARGET-30-PAITCI	ATRX	Male	728	Event	232	Dead	324	1998	1999	Stage 4	Not Amplified				Hyperdiploid (DI>1)	1.92	Favorable	Differentiating	Low	Neuroblastoma	Unknown	ADRENAL GLAND	High Risk	White	Unknown	90	10	90/10						9047, 9082
TARGET-30-PARVLK	ATRX	Female	6021	Event	428	Dead	875	2008	2010	Stage 4	Not Amplified		fs	SNV-G	Hyperdiploid (DI>1)	1.15	Unknown	Unknown	Unknown	Ganglioneuroblastoma, intermixed	C74.9	Adrenal gland, NOS Suprarenal gland Adrenal, NOS	High Risk	White	Hispanic or Latino	70	10	70/30						ANBL00B1
TARGET-30-PANLET	ATRX	Female	1973	Relapse	830	Dead	1212	2005	2008	Stage 4	Not Amplified		loss		Diploid (DI=1)	1	Unfavorable	Unknown	Unknown	Ganglioneuroblastoma, nodular	C74.9	Adrenal gland, NOS Suprarenal gland Adrenal, NOS	High Risk	Unknown	Unknown					Bone; Bone Marrow				ANBL00B1, ANBL0421
TARGET-30-PAPKXS	ATRX	Female	2547	Relapse	978	Dead	2384	2006	2012	Stage 4	Not Amplified		loss		Hyperdiploid (DI>1)	1.1	Unfavorable	Undifferentiated or Poorly Differentiated	Intermediate	Neuroblastoma	C74.9	Adrenal gland, NOS Suprarenal gland Adrenal, NOS	High Risk	White	Not Hispanic or Latino					Other Metastatic Sites				ANBL00B1, ADVL0821
TARGET-30-PAMYCE	ATRX	Female	1059	Relapse	392	Dead	995	2004	2006	Stage 4	Not Amplified				Diploid (DI=1)	1	Unfavorable	Undifferentiated or Poorly Differentiated	Intermediate	Neuroblastoma	C74.9	Adrenal gland, NOS Suprarenal gland Adrenal, NOS	High Risk	White	Not Hispanic or Latino					Bone Marrow; Other, specify: Thorax including supraclavicular neck and mediastinum.				ANBL00B1, A3973, ANBL0032
TARGET-30-PAPUWY	ATRX	Female	1955	Relapse	765	Dead	1102	2006	2009	Stage 4	Not Amplified				Diploid (DI=1)	1	Unfavorable	Undifferentiated or Poorly Differentiated	High	Neuroblastoma	C74.9	Adrenal gland, NOS Suprarenal gland Adrenal, NOS	High Risk	White	Not Hispanic or Latino	40	10	40/60		Bone; Other Metastatic Sites; Other, specify: Left supraclavicular region with hilar, pretracheal, and subcarinal lymph nodes. MIBG scan positive for metastases in right pelvis, bilateral proximal femora, midvertebral column, left lung apex, left thigh and skull.				ANBL00B1, ANBL0621
TARGET-30-PATHVK	ATRX	Female	2109	Progression	171	Alive	1807	2010	2015	Stage 4	Not Amplified				Hyperdiploid (DI>1)	1.29	Unfavorable	Undifferentiated or Poorly Differentiated	High	Neuroblastoma	C74.9	Adrenal gland, NOS Suprarenal gland Adrenal, NOS	High Risk	White	Not Hispanic or Latino	90	50	90/10		Bone Marrow				ANBL00B1
TARGET-30-PAPEFE	ATRX	Male	990	Progression	138	Dead	150	2005	2006	Stage 4	Amplified	AMP		AMP	Diploid (DI=1)	1	Unfavorable	Undifferentiated or Poorly Differentiated	Intermediate	Neuroblastoma	C74.9	Adrenal gland, NOS Suprarenal gland Adrenal, NOS	High Risk	Black or African American	Not Hispanic or Latino					Primary Site; Lung (parenchymal)				ANBL00B1, A3973
TARGET-30-PANZVU	ATRX	Male	1713	Death	934	Dead	934	2005	2008	Stage 4	Not Amplified		loss	SNV	Hyperdiploid (DI>1)	1.2	Unfavorable	Unknown	Unknown	Neuroblastoma	C74.9	Adrenal gland, NOS Suprarenal gland Adrenal, NOS	High Risk	White	Not Hispanic or Latino									ANBL00B1, A3973
TARGET-30-PATFCY	ATRX	Male	1040	Death	787	Dead	787	2010	2012	Stage 4	Not Amplified	loss		SNV	Hyperdiploid (DI>1)	1.5	Unfavorable	Undifferentiated or Poorly Differentiated	High	Neuroblastoma	C74.9	Adrenal gland, NOS Suprarenal gland Adrenal, NOS	High Risk	White	Not Hispanic or Latino	90	10	90/10						ANBL00B1, AEPI07N1
TARGET-30-PATGLU	ATRX	Male	1037	Relapse	715	Dead	1330	2010	2013	Stage 4	Not Amplified		loss		Diploid (DI=1)	1	Unfavorable	Undifferentiated or Poorly Differentiated	Intermediate	Neuroblastoma	C74.9	Adrenal gland, NOS Suprarenal gland Adrenal, NOS	High Risk	White	Not Hispanic or Latino	80	40	80/20		Other, specify: Right thoracic soft tissue mass approximately at T4 pedicle.				ANBL00B1, ANBL0931, AEPI07N1
TARGET-30-PAIVHE	ATRX	Male	1123	Event	672	Dead	1605	1999	2003	Stage 4	Not Amplified				Hyperdiploid (DI>1)	1.06	Unfavorable	Undifferentiated or Poorly Differentiated	Low	Neuroblastoma	C74.9	Adrenal gland, NOS Suprarenal gland Adrenal, NOS	High Risk	White	Not Hispanic or Latino	90	10	70/30						9047, P9462, ANBL0321
TARGET-30-PAPVXS	ATRX	Male	1366	Death	224	Dead	224	2006	2007	Stage 4	Not Amplified				Diploid (DI=1)	1	Unfavorable	Undifferentiated or Poorly Differentiated	High	Neuroblastoma	C74.9	Adrenal gland, NOS Suprarenal gland Adrenal, NOS	High Risk	Black or African American	Not Hispanic or Latino	80	10	80/20						ANBL00B1
TARGET-30-PARAMT	ATRX	Male	885	Death	493	Dead	493	2007	2008	Stage 4	Not Amplified				Hyperdiploid (DI>1)	1.11	Unfavorable	Undifferentiated or Poorly Differentiated	Intermediate	Ganglioneuroblastoma, nodular	C74.9	Adrenal gland, NOS Suprarenal gland Adrenal, NOS	High Risk	White	Not Hispanic or Latino	80	10	80/20						ANBL00B1
TARGET-30-PASGUT	ATRX	Male	1259	Censored	401	Alive	401	2008	2009	Stage 4	Not Amplified				Diploid (DI=1)	1	Unfavorable	Undifferentiated or Poorly Differentiated	Low	Ganglioneuroblastoma, nodular	C74.9	Adrenal gland, NOS Suprarenal gland Adrenal, NOS	High Risk	White	Hispanic or Latino	90	10	90/10						ANBL00B1
TARGET-30-PASXGP	ATRX	Male	834	Censored	1898	Alive	1898	2009	2014	Stage 4	Not Amplified				Hyperdiploid (DI>1)	1.84	Unfavorable	Undifferentiated or Poorly Differentiated	Low	Ganglioneuroblastoma, nodular	C74.9	Adrenal gland, NOS Suprarenal gland Adrenal, NOS	High Risk	White	Not Hispanic or Latino	20	10	20/80						ANBL00B1, ANBL0532, ANBL0032
TARGET-30-PATEPF	ATRX	Male	1434	Death	304	Dead	304	2010	2010	Stage 4	Not Amplified				Diploid (DI=1)	1	Unfavorable	Undifferentiated or Poorly Differentiated	High	Ganglioneuroblastoma, nodular	C74.9	Adrenal gland, NOS Suprarenal gland Adrenal, NOS	High Risk	White	Hispanic or Latino	90	30	90/10						ANBL00B1
TARGET-30-PASWVY	ATRX	Female	2477	Censored	1918	Alive	1918	2009	2014	Stage 4	Not Amplified	gain		gain	Hyperdiploid (DI>1)	1.15	Unfavorable	Undifferentiated or Poorly Differentiated	Intermediate	Ganglioneuroblastoma, nodular	C49.4	Connective, Subcutaneous and other Soft tissues of abdomen Connective, Subcutaneous and other Soft tissues of (see list under C49): . Abdomen . abdominal wall . Umbilicus Abdominal aorta Abdominal vena cava Abdominal wall muscle Celiac artery Ilio	High Risk	White	Not Hispanic or Latino	60	10	60/40						ANBL00B1, ANBL0532, ANBL0032
TARGET-30-PARBGP	ATRX	Female	3625	Relapse	1524	Dead	2039	2007	2012	Stage 4	Not Amplified				Diploid (DI=1)	1	Unfavorable	Undifferentiated or Poorly Differentiated	High	Neuroblastoma	C76.0	Head, face or neck, NOS Cheek, NOS Jaw, NOS Nose, NOS Cervical region, NOS Supraclavicular region, NOS	High Risk	Black or African American	Not Hispanic or Latino	70-80	10	70-80/20-30		Primary Site				ANBL00B1, ADVL0912
TARGET-30-PARYNK	ATRX	Female	2279	Censored	2351	Alive	2351	2008	2014	Stage 4	Not Amplified	loss	loss		Diploid (DI=1)	1	Unfavorable	Undifferentiated or Poorly Differentiated	Intermediate	Neuroblastoma	C77.2	Intra-abdominal lymph nodes Abdominal lymph node Aortic lymph node Celiac lymph node Colic lymph node Common duct lymph node Gastric lymph node Hepatic lymph node Ileocolic lymph node Inferior mesenteric lymph node Intestinal lymph node Lumbar lymph node	High Risk	White	Hispanic or Latino	90	10-15	90/10						ANBL00B1, ANBL0532
TARGET-30-PARZIP	ATRX	Male	2273	Relapse	632	Alive	2511	2008	2015	Stage 4	Not Amplified			SNV	Hyperdiploid (DI>1)	1.45	Unfavorable	Undifferentiated or Poorly Differentiated	Low	Neuroblastoma	C64.9	Kidney, NOS Renal, NOS Kidney parenchyma	High Risk	Unknown	Unknown	80	20	80/20		Bone Proximal left femur				ANBL00B1, ANBL0532, ANBL0032
TARGET-30-PANZPV	ATRX	Female	1757	Relapse	1013	Dead	1261	2005	2009	Stage 4	Not Amplified				Diploid (DI=1)	1	Unfavorable	Unknown	Unknown	Neuroblastoma	C22.0	Liver Hepatic, NOS	High Risk	White	Hispanic or Latino					Primary Site; Bone Marrow; Other Metastatic Sites				ANBL00B1
TARGET-30-PAKYZS	ATRX	Male	659	Progression	238	Alive	3587	2001	2011	Stage 4	Not Amplified				Hyperdiploid (DI>1)	1.9	Unknown	Unknown	Unknown	Unknown	C74.1	Medulla of adrenal gland	High Risk	White	Not Hispanic or Latino					Bone Marrow				ANBL00B1
TARGET-30-PALBFW	ATRX	Male	804	Relapse	611	Dead	1073	2001	2004	Stage 4	Not Amplified				Diploid (DI=1)	1	Unfavorable	Undifferentiated or Poorly Differentiated	Low	Neuroblastoma	C74.1	Medulla of adrenal gland	High Risk	White	Not Hispanic or Latino	85	15	80/20		Bone Marrow; Other, specify: CT Scan May 2/03- Soft- tissue density mass in the anterior epidural space from L3 to L5 and the larger mass in the central canal at S3-S4 consistent with metastatic disease.				ANBL00B1, A3973, ANBL0032
TARGET-30-PAPVFD	ATRX	Male	1961	Death	1765	Dead	1765	2006	2011	Stage 4	Not Amplified				Hyperdiploid (DI>1)	1.11	Unfavorable	Unknown	Unknown	Neuroblastoma	C74.1	Medulla of adrenal gland	High Risk	White	Not Hispanic or Latino	90	10	90/10						ANBL00B1
TARGET-30-PANYGR	ATRX	Male	993	Progression	281	Dead	283	2005	2006	Stage 4	Not Amplified			SNV-G	Diploid (DI=1)	1	Unfavorable	Undifferentiated or Poorly Differentiated	Unknown	Neuroblastoma	C48.8	Overlapping lesion of retroperitoneum and peritoneum (See note page 1)	High Risk	Unknown	Not Hispanic or Latino					Primary Site; Bone; Other Metastatic Sites				ANBL00B1
TARGET-30-PASTCN	ATRX	Male	1900	Relapse	870	Dead	1033	2009	2012	Stage 4	Not Amplified		loss		Diploid (DI=1)	1	Unfavorable	Undifferentiated or Poorly Differentiated	Intermediate	Neuroblastoma	C48.8	Overlapping lesion of retroperitoneum and peritoneum (See note page 1)	High Risk	White	Not Hispanic or Latino	50	10	50/50		Local (at site of primary)				ANBL00B1, ANBL0532
TARGET-30-PARFWB	ATRX	Male	1555	Relapse	1105	Dead	1836	2007	2012	Stage 4	Not Amplified		SNV		Diploid (DI=1)	1	Unfavorable	Undifferentiated or Poorly Differentiated	Low	Neuroblastoma	C47.3	Peripheral nerves and Autonomic nervous system of thorax Peripheral nerves and Autonomic nervous system of (see list under C47): . Axilla . Chest . chest wall . thoracic wall . infraclavicular region . scapular region Intercostal nerve	High Risk	White	Not Hispanic or Latino	90	40	90/10		Bone				ANBL00B1, ADVL0921, ANBL1021
TARGET-30-PANBMJ	ATRX	Male	993	Relapse	577	Dead	3776	2004	2014	Stage 4	Not Amplified				Diploid (DI=1)	1	Unfavorable	Undifferentiated or Poorly Differentiated	Low	Ganglioneuroblastoma, nodular	C47.6	Peripheral nerves and Autonomic nervous system of trunk, NOS Peripheral nerves and Autonomic nervous system of (see list under C47): . Back . Flank . Trunk Lumbar nerve	High Risk	White	Not Hispanic or Latino					Primary Site				ANBL00B1, P9641, A3973, ANBL0032, ALTE05N1, ADVL0813, ADVL0921
TARGET-30-PALETP	ATRX	Female	1466	Death	251	Dead	251	2001	2002	Stage 4	Not Amplified				Diploid (DI=1)	1	Unfavorable	Undifferentiated or Poorly Differentiated	Intermediate	Neuroblastoma	C38.2	Posterior mediastinum	High Risk	White	Not Hispanic or Latino									ANBL00B1, A3973
TARGET-30-PASNEF	ATRX	Female	696	Censored	2213	Alive	2213	2009	2015	Stage 4	Not Amplified	loss			Hyperdiploid (DI>1)	1.97	Unfavorable	Undifferentiated or Poorly Differentiated	Intermediate	Neuroblastoma	C48.0	Retroperitoneum Periadrenal tissue Perinephric tissue Peripancreatic tissue Perirenal tissue Retrocecal tissue Retroperitoneal tissue	High Risk	Not Reported	Hispanic or Latino	85	25	85/15						ANBL00B1
TARGET-30-PASPER	ATRX	Female	753	Progression	638	Alive	2087	2009	2014	Stage 4	Not Amplified				Diploid (DI=1)	1	Unfavorable	Undifferentiated or Poorly Differentiated	Low	Neuroblastoma	C48.0	Retroperitoneum Periadrenal tissue Perinephric tissue Peripancreatic tissue Perirenal tissue Retrocecal tissue Retroperitoneal tissue	High Risk	White	Hispanic or Latino	90	10	90/10		Bone				ANBL00B1, ANBL0032
TARGET-30-PATDXC	ATRX	Male	1659	Event	444	Dead	916	2009	2012	Stage 4	Not Amplified			gain	Hyperdiploid (DI>1)	1.17	Unfavorable	Undifferentiated or Poorly Differentiated	High	Neuroblastoma	C48.0	Retroperitoneum Periadrenal tissue Perinephric tissue Peripancreatic tissue Perirenal tissue Retrocecal tissue Retroperitoneal tissue	High Risk	White	Not Hispanic or Latino	80	10	80/20						ANBL00B1, ANBL0931
TARGET-30-PARACS	ATRX	Male	1180	Censored	1328	Alive	1328	2007	2010	Stage 4	Not Amplified		loss		Hyperdiploid (DI>1)	1.16	Unfavorable	Undifferentiated or Poorly Differentiated	High	Neuroblastoma	C48.0	Retroperitoneum Periadrenal tissue Perinephric tissue Peripancreatic tissue Perirenal tissue Retrocecal tissue Retroperitoneal tissue	High Risk	White	Not Hispanic or Latino	80	10	80/20						ANBL00B1
TARGET-30-PANRHJ	ATRX	Female	1117	Relapse	363	Dead	416	2005	2006	Stage 4	Not Amplified	loss			Hyperdiploid (DI>1)	1.51	Unfavorable	Unknown	Unknown	Neuroblastoma	C76.1	Thorax, NOS Axilla, NOS Chest, NOS Chest wall, NOS Intrathoracic site, NOS Thoracic wall, NOS Infraclavicular region, NOS Scapular region, NOS	High Risk	White	Not Hispanic or Latino					Bone; Bone Marrow; Other Metastatic Sites				ANBL00B1
TARGET-30-PASXHE	ATRX	Male	1438	Censored	2098	Alive	2098	2009	2015	Stage 4	Not Amplified				Diploid (DI=1)	1	Unfavorable	Undifferentiated or Poorly Differentiated	Intermediate	Neuroblastoma	C76.1	Thorax, NOS Axilla, NOS Chest, NOS Chest wall, NOS Intrathoracic site, NOS Thoracic wall, NOS Infraclavicular region, NOS Scapular region, NOS	High Risk	Black or African American	Not Hispanic or Latino	80	10	80/20						ANBL00B1, ANBL0532, ANBL0931, AEPI07N1
TARGET-30-PALIIN	ATRX	Male	1279	Relapse	684	Dead	1395	2002	2005	Stage 4	Not Amplified				Hyperdiploid (DI>1)	1.2	Unfavorable	Undifferentiated or Poorly Differentiated	High	Neuroblastoma	C80.9	Unknown primary site	High Risk	White	Not Hispanic or Latino	95	5	90/10		Other, specify: Lymph nodes-neck, mediastinal and paraspinal				ANBL00B1, A3973
TARGET-30-PAPTLV	MES	Female	641	Relapse	366	Dead	575	2006	2008	Stage 4	Amplified	AMP		SNV	Diploid (DI=1)	1	Unfavorable	Undifferentiated or Poorly Differentiated	Low	Neuroblastoma	C74.9	Adrenal gland, NOS Suprarenal gland Adrenal, NOS	High Risk	White	Not Hispanic or Latino					Bone; Other, specify: Liver and Lungs				ANBL00B1
TARGET-30-PAMZGT	MES	Male	602	Relapse	603	Alive	3823	2004	2014	Stage 4	Amplified	AMP			Diploid (DI=1)	1	Unknown	Unknown	Unknown	Neuroblastoma	C74.9	Adrenal gland, NOS Suprarenal gland Adrenal, NOS	High Risk	White	Not Hispanic or Latino					Other, specify: Cranial Fossa into Epidural Space				ANBL00B1, A3973
TARGET-30-PANKFE	MES	Female	1280	Censored	402	Alive	402	2004	2006	Stage 4	Not Amplified	loss			Diploid (DI=1)	1	Unfavorable	Undifferentiated or Poorly Differentiated	Low	Neuroblastoma	C74.9	Adrenal gland, NOS Suprarenal gland Adrenal, NOS	High Risk	White	Not Hispanic or Latino	90	10	90/10						ANBL00B1, ACCL0331
TARGET-30-PAPTCR	MES	Female	754	Event	394	Dead	456	2006	2007	Stage 4	Unknown（アレイでは増幅なし）	loss			Unknown		Unknown	Unknown	Unknown	Neuroblastoma	C74.9	Adrenal gland, NOS Suprarenal gland Adrenal, NOS	High Risk	White	Not Hispanic or Latino	20	10	20/80						ANBL00B1, ANBL0621
TARGET-30-PASMJG	MES	Female	1765	Progression	1162	Dead	1544	2009	2013	Stage 4	Not Amplified				Diploid (DI=1)	1	Unfavorable	Undifferentiated or Poorly Differentiated	Unknown	Ganglioneuroblastoma, nodular	C74.9	Adrenal gland, NOS Suprarenal gland Adrenal, NOS	High Risk	Not Reported	Not Hispanic or Latino	90	10	90/10		Bone				ANBL00B1, ANBL0032
TARGET-30-PARKGJ	MES	Male	1616	Relapse	841	Dead	1636	2007	2012	Stage 4	Not Amplified	loss		gain	Hyperdiploid (DI>1)	1.12	Unfavorable	Undifferentiated or Poorly Differentiated	High	Neuroblastoma	C42.1	Bone marrow	High Risk	White	Not Hispanic or Latino	80	90	80/20		Other, specify: Increased VMA/HVA since 9-09.CT Pelvic 12/9/09 New low attenuation lesion rt. lobe of liver, maybe additional liver lesion within rt.lobe. Hepatic lesions are now detected and there is developing abnormal soft tissue rt side retroperitoneum & ill definition & stranding throughout rt psoas & iliacus muscle.				ANBL00B1
TARGET-30-PAPKWN	MES	Female	710	Relapse	260	Dead	465	2006	2007	Stage 4	Amplified	AMP		AMP	Hyperdiploid (DI>1)	1.6	Unfavorable	Undifferentiated or Poorly Differentiated	High	Neuroblastoma	C76.0	Head, face or neck, NOS Cheek, NOS Jaw, NOS Nose, NOS Cervical region, NOS Supraclavicular region, NOS	High Risk	White	Unknown					Bone Marrow				ANBL00B1
TARGET-30-PAPBJE	MES	Male	1860	Censored	3467	Alive	3467	2005	2015	Stage 4	Amplified	AMP			Diploid (DI=1)	1	Unfavorable	Undifferentiated or Poorly Differentiated	High	Neuroblastoma	C64.9	Kidney, NOS Renal, NOS Kidney parenchyma	High Risk	White	Not Hispanic or Latino									AADM01P1, ANBL00B1, A3973, ALTE05N1
TARGET-30-PALCBW	MES	Female	679	Censored	4565	Alive	4565	2001	2014	Stage 4	Not Amplified				Diploid (DI=1)	1	Favorable	Differentiating	Low	Neuroblastoma	C74.1	Medulla of adrenal gland	High Risk	White	Not Hispanic or Latino	90	1							ANBL00B1
TARGET-30-PANXJL	MES	Male	5734	Censored	431	Alive	431	2005	2006	Stage 4	Not Amplified		loss	SNV	Hyperdiploid (DI>1)	1.24	Unfavorable	Undifferentiated or Poorly Differentiated	Low	Ganglioneuroblastoma, nodular	C77.5	Pelvic lymph nodes Hypogastric lymph node Iliac lymph node Inferior epigastric lymph node Intrapelvic lymph node Obturator lymph node Paracervical lymph node Parametrial lymph node Presymphysial lymph node Sacral lymph node	High Risk	Unknown	Unknown									ANBL00B1
TARGET-30-PAPTAN	MES	Male	1462	Censored	2054	Alive	2054	2006	2012	Stage 4	Not Amplified				Hyperdiploid (DI>1)	1.18	Unfavorable	Unknown	Unknown	Ganglioneuroblastoma, nodular	C38.2	Posterior mediastinum	High Risk	Black or African American	Not Hispanic or Latino	40	20	40/60						ANBL00B1
TARGET-30-PAPZYZ	MES	Female	550	Censored	1209	Alive	1209	2007	2010	Stage 4	Amplified	AMP			Hyperdiploid (DI>1)	1.68	Unknown	Unknown	Unknown	Neuroblastoma	C48.0	Retroperitoneum Periadrenal tissue Perinephric tissue Peripancreatic tissue Perirenal tissue Retrocecal tissue Retroperitoneal tissue	High Risk	Black or African American	Not Hispanic or Latino	60		60/40						ANBL00B1, ANBL0032
TARGET-30-PATFXV	MYCN	Female	648	Progression	236	Dead	296	2010	2010	Stage 4	Amplified	AMP		SNV	Diploid (DI=1)	1	Unfavorable	Undifferentiated or Poorly Differentiated	High	Neuroblastoma	C76.2	Abdomen, NOS Abdominal wall, NOS Intra-abdominal site, NOS	High Risk	White	Hispanic or Latino	70	10	70/30		Primary site; Bone; Other metastatic sites				ANBL00B1, AEPI07N1
TARGET-30-PASWFB	MYCN	Female	727	Death	87	Dead	87	2009	2009	Stage 4	Amplified	AMP			Hyperdiploid (DI>1)	1.8	Unfavorable	Undifferentiated or Poorly Differentiated	High	Neuroblastoma	C76.2	Abdomen, NOS Abdominal wall, NOS Intra-abdominal site, NOS	High Risk	Black or African American	Not Hispanic or Latino	90	10	90/10						ANBL00B1
TARGET-30-PAPBZI	MYCN	Male	1710	Progression	172	Dead	430	2005	2007	Stage 4	Not Amplified	gain		gain	Hyperdiploid (DI>1)	1.99	Unfavorable	Unknown	Unknown	Neuroblastoma	C76.2	Abdomen, NOS Abdominal wall, NOS Intra-abdominal site, NOS	High Risk	White	Not Hispanic or Latino					Bone				ANBL00B1, A3973
TARGET-30-PANWRR	MYCN	Male	2937	Progression	267	Dead	345	2005	2006	Stage 4	Not Amplified			SNV	Diploid (DI=1)	1	Unfavorable	Differentiating	Low	Neuroblastoma	C76.2	Abdomen, NOS Abdominal wall, NOS Intra-abdominal site, NOS	High Risk	White	Not Hispanic or Latino					Lymph Nodes				ANBL00B1, A3973
TARGET-30-PASNZU	MYCN	Male	1099	Relapse	954	Dead	1692	2009	2013	Stage 4	Amplified	AMP			Diploid (DI=1)	1	Unfavorable	Undifferentiated or Poorly Differentiated	High	Neuroblastoma	C76.2	Abdomen, NOS Abdominal wall, NOS Intra-abdominal site, NOS	High Risk	Black or African American	Not Hispanic or Latino	90	20	90/10		Other, specify: Right mandible soft tissue				ANBL00B1, ANBL0532, ANBL0032, ACCL0934, ANBL1021
TARGET-30-PAMZMG	MYCN	Female	614	Relapse	533	Dead	763	2004	2006	Stage 4	Amplified	AMP			Diploid (DI=1)	1	Unfavorable	Undifferentiated or Poorly Differentiated	Intermediate	Neuroblastoma	C74.9	Adrenal gland, NOS Suprarenal gland Adrenal, NOS	High Risk	White	Not Hispanic or Latino					Primary Site; Bone Marrow				ANBL00B1, A3973
TARGET-30-PAPBGH	MYCN	Female	1074	Relapse	470	Dead	723	2005	2007	Stage 4	Not Amplified				Diploid (DI=1)	1	Unfavorable	Undifferentiated or Poorly Differentiated	Unknown	Neuroblastoma	C74.9	Adrenal gland, NOS Suprarenal gland Adrenal, NOS	High Risk	Native Hawaiian or other Pacific Islander	Not Hispanic or Latino					Other, specify: Right temporal lobe metastasis - right skull with mass effect.				ANBL00B1, A3973, ANBL0032
TARGET-30-PATESI	MYCN	Male	752	Relapse	622	Dead	958	2010	2012	Stage 4	Amplified	AMP		gain	Diploid (DI=1)	1	Unfavorable	Undifferentiated or Poorly Differentiated	High	Neuroblastoma	C74.9	Adrenal gland, NOS Suprarenal gland Adrenal, NOS	High Risk	Black or African American	Not Hispanic or Latino	75	25	75/25		Other metastatic sites				ANBL00B1
TARGET-30-PAMMXF	MYCN	Male	1661	Relapse	140	Dead	197	2003	2004	Stage 4	Amplified	AMP			Hyperdiploid (DI>1)	1.07	Unfavorable	Undifferentiated or Poorly Differentiated	Low	Neuroblastoma	C74.9	Adrenal gland, NOS Suprarenal gland Adrenal, NOS	High Risk	Unknown	Not Hispanic or Latino	75	25	90/10		Other, specify: Patient relapsed, diagnosed with Meninges.				ANBL00B1
TARGET-30-PANUKV	MYCN	Male	1486	Relapse	356	Dead	404	2005	2006	Stage 4	Amplified	AMP			Diploid (DI=1)	1	Unfavorable	Undifferentiated or Poorly Differentiated	Intermediate	Neuroblastoma	C74.9	Adrenal gland, NOS Suprarenal gland Adrenal, NOS	High Risk	White	Not Hispanic or Latino					Bone Marrow				ANBL00B1, A3973
TARGET-30-PAPTFZ	MYCN	Male	564	Relapse	516	Dead	779	2006	2008	Stage 4	Amplified	AMP			Hyperdiploid (DI>1)	1.16	Unfavorable	Undifferentiated or Poorly Differentiated	High	Neuroblastoma	C74.9	Adrenal gland, NOS Suprarenal gland Adrenal, NOS	High Risk	Black or African American	Not Hispanic or Latino	5	0	5/95		Bone				ANBL00B1, ANBL0421, ANBL0621
TARGET-30-PASSRN	MYCN	Male	5345	Censored	2227	Alive	2227	2009	2015	Stage 4	Amplified	AMP			Hyperdiploid (DI>1)	1.11	Unfavorable	Undifferentiated or Poorly Differentiated	Low	Neuroblastoma	C74.9	Adrenal gland, NOS Suprarenal gland Adrenal, NOS	High Risk	White	Not Hispanic or Latino	35	5	35/65						ANBL00B1, ANBL0532, ANBL0931
TARGET-30-PATDWN	MYCN	Male	1435	Censored	278	Alive	278	2009	2010	Stage 4	Amplified	AMP			Diploid (DI=1)	1	Unfavorable	Undifferentiated or Poorly Differentiated	High	Neuroblastoma	C74.9	Adrenal gland, NOS Suprarenal gland Adrenal, NOS	High Risk	Not Reported	Hispanic or Latino	70	10	70/30						ANBL00B1, ANBL0032
TARGET-30-PASEGA	MYCN	Male	1091	Progression	469	Dead	809	2008	2010	Stage 4	Not Amplified				Diploid (DI=1)	1	Unfavorable	Undifferentiated or Poorly Differentiated	High	Ganglioneuroblastoma, nodular	C74.9	Adrenal gland, NOS Suprarenal gland Adrenal, NOS	High Risk	White	Not Hispanic or Latino	70	10	70/30		Liver; Lymph Nodes				ANBL00B1, ANBL0532, ANBL0032
TARGET-30-PASUCB	MYCN	Male	1008	Censored	1976	Alive	1976	2009	2014	Stage 4	Not Amplified				Diploid (DI=1)	1	Unfavorable	Undifferentiated or Poorly Differentiated	Low	Neuroblastoma	C74.9	Adrenal gland, NOS Suprarenal gland Adrenal, NOS	High Risk	White	Not Hispanic or Latino	90	10	90/10						ANBL00B1, ANBL0532, ANBL0032, AEPI07N1
TARGET-30-PASUYG	MYCN	Male	1418	Relapse	505	Alive	2193	2009	2015	Stage 4	Not Amplified				Hyperdiploid (DI>1)	3	Unfavorable	Undifferentiated or Poorly Differentiated	Intermediate	Neuroblastoma	C74.9	Adrenal gland, NOS Suprarenal gland Adrenal, NOS	High Risk	Black or African American	Not Hispanic or Latino	60	10	60/40		Bone Marrow				ANBL00B1, ANBL0532, ANBL0032
TARGET-30-PATBMM	MYCN	Male	1112	Relapse	709	Alive	768	2009	2011	Stage 4	Not Amplified				Hyperdiploid (DI>1)	1.97	Unfavorable	Undifferentiated or Poorly Differentiated	Low	Ganglioneuroblastoma, nodular	C74.9	Adrenal gland, NOS Suprarenal gland Adrenal, NOS	High Risk	White	Not Hispanic or Latino	90	10	90/10		Bone				ANBL00B1, ANBL0032, AEPI07N1, ADVL0912
TARGET-30-PANBSP	MYCN	Female	1064	Relapse	470	Dead	659	2004	2006	Stage 4	Not Amplified				Diploid (DI=1)	1	Unfavorable	Undifferentiated or Poorly Differentiated	Low	Neuroblastoma	C64.9	Kidney, NOS Renal, NOS Kidney parenchyma	High Risk	White	Not Hispanic or Latino					Bone				ANBL00B1, A3973
TARGET-30-PAPCTS	MYCN	Male	2008	Relapse	2236	Dead	2636	2005	2013	Stage 4	Amplified	AMP			Diploid (DI=1)	1	Unfavorable	Undifferentiated or Poorly Differentiated	Unknown	Neuroblastoma	C64.9	Kidney, NOS Renal, NOS Kidney parenchyma	High Risk	Black or African American	Not Hispanic or Latino					Bone; Bone Marrow; Other Metastatic Sites				ANBL00B1
TARGET-30-PALZZV	MYCN	Female	699	Event	1494	Alive	1934	2002	2008	Stage 4	Amplified	AMP			Hyperdiploid (DI>1)	1.79	Unfavorable	Undifferentiated or Poorly Differentiated	Intermediate	Neuroblastoma	C74.1	Medulla of adrenal gland	High Risk	Black or African American	Not Hispanic or Latino	95	5	90/10						ANBL00B1
TARGET-30-PALEVG	MYCN	Male	666	Censored	4948	Alive	4948	2001	2015	Stage 4	Amplified	AMP		gain	Hyperdiploid (DI>1)	1.3	Unfavorable	Undifferentiated or Poorly Differentiated	Intermediate	Neuroblastoma	C74.1	Medulla of adrenal gland	High Risk	White	Not Hispanic or Latino									ANBL00B1, A3973, ANBL0032, ALTE05N1, ALTE03N1
TARGET-30-PASXRG	MYCN	Female	1278	Censored	1749	Alive	1749	2009	2014	Stage 4	Amplified	AMP		AMP	Hyperdiploid (DI>1)	2.73	Unfavorable	Undifferentiated or Poorly Differentiated	High	Ganglioneuroblastoma, nodular	C48.0	Retroperitoneum Periadrenal tissue Perinephric tissue Peripancreatic tissue Perirenal tissue Retrocecal tissue Retroperitoneal tissue	High Risk	White	Unknown	70-80	10	70-80/20-30						ANBL00B1, ANBL0532, AEPI07N1, ANBL0931
TARGET-30-PASVRU	MYCN	Male	631	Event	254	Dead	440	2009	2010	Stage 4	Amplified	AMP		SNV	Diploid (DI=1)	1	Unfavorable	Undifferentiated or Poorly Differentiated	High	Neuroblastoma	C48.0	Retroperitoneum Periadrenal tissue Perinephric tissue Peripancreatic tissue Perirenal tissue Retrocecal tissue Retroperitoneal tissue	High Risk	White	Hispanic or Latino	80	10	80/20						ANBL00B1, ANBL0532
TARGET-30-PASWYR	MYCN	Male	958	Censored	1893	Alive	1893	2009	2014	Stage 4	Amplified	AMP			Hyperdiploid (DI>1)	1.96	Unfavorable	Undifferentiated or Poorly Differentiated	High	Neuroblastoma	C48.0	Retroperitoneum Periadrenal tissue Perinephric tissue Peripancreatic tissue Perirenal tissue Retrocecal tissue Retroperitoneal tissue	High Risk	White	Not Hispanic or Latino	60	10	60/40						ANBL00B1, ANBL0032, AEPI07N1
TARGET-30-PASXIE	MYCN	Male	837	Censored	2123	Alive	2123	2009	2015	Stage 4	Amplified	AMP			Diploid (DI=1)	1	Unfavorable	Undifferentiated or Poorly Differentiated	Intermediate	Neuroblastoma	C48.0	Retroperitoneum Periadrenal tissue Perinephric tissue Peripancreatic tissue Perirenal tissue Retrocecal tissue Retroperitoneal tissue	High Risk	White	Not Hispanic or Latino	30-40	10	30-40/60-70						ANBL00B1, ANBL0532, AEPI07N1
