# Supplementary material for: Association of high-risk neuroblastoma classification based on expression profiles with differentiation and metabolism
Source: PLoS One. 2021 Jan 19;16(1):e0245526. doi: 10.1371/journal.pone.0245526 (PMC7815088; doi:10.1371/journal.pone.0245526)
Supplement: S7 Table — (XLSX) [file pone.0245526.s014.xlsx]

## Sheet: TableS7
S7 Table. Top 500 differentially expressed genes between MES- and ADRN-clusters.
Cluster	gene	baseMean	log2FoldChange	lfcSE	stat	pvalue	padj
MES	CTSL	1.71633e+06	3.50544	0.347114	10.0988	5.59181e-24	1.27432e-19
MES	GLUL	5.40613e+06	3.329	0.333252	9.98944	1.69533e-23	1.93175e-19
MES	CTSB	9.99943e+06	3.53137	0.364469	9.68911	3.35449e-22	1.85527e-18
MES	FTL	2.96349e+07	3.82473	0.395022	9.68232	3.58498e-22	1.85527e-18
MES	RNF130	705087	2.38242	0.246389	9.66933	4.07053e-22	1.85527e-18
MES	CSTB	816675	2.92663	0.332703	8.79651	1.41142e-18	2.92407e-15
MES	GLIPR1	505963	2.09471	0.238097	8.79769	1.39656e-18	2.92407e-15
MES	TCN2	275864	3.01747	0.342884	8.80027	1.36488e-18	2.92407e-15
MES	VMP1	1.78617e+06	2.24842	0.254631	8.83012	1.04564e-18	2.92407e-15
MES	SOAT1	413449	2.49507	0.286219	8.71733	2.8485e-18	4.63676e-15
MES	NCF2	197456	3.62029	0.41773	8.66658	4.45304e-18	6.76535e-15
MES	SMIM25	57034.9	4.96559	0.577009	8.60574	7.58237e-18	1.01644e-14
MES	HEXB	671115	2.78392	0.327141	8.50984	1.74174e-17	2.20514e-14
MES	G0S2	352653	4.36672	0.527136	8.28387	1.1924e-16	1.35868e-13
MES	IL10RB	242581	1.73183	0.209823	8.25376	1.5349e-16	1.66566e-13
MES	CREG1	1.28485e+06	3.06794	0.372864	8.22804	1.90295e-16	1.88549e-13
MES	EMP3	194512	3.202	0.391513	8.17853	2.87318e-16	2.61907e-13
MES	SLC11A1	204184	5.06736	0.623624	8.12568	4.44875e-16	3.89933e-13
MES	EMILIN2	196278	3.11097	0.384835	8.08391	6.27238e-16	5.29412e-13
MES	PYGL	212100	3.63724	0.450629	8.07146	6.94598e-16	5.65328e-13
MES	HK3	107697	3.03112	0.376168	8.0579	7.76146e-16	6.09917e-13
MES	RAP2B	365073	2.51822	0.313539	8.0316	9.62082e-16	7.30829e-13
MES	FAH	139495	3.57741	0.446214	8.01724	1.08147e-15	7.54622e-13
MES	MGST1	432857	5.99503	0.74724	8.02289	1.03282e-15	7.54622e-13
MES	NRBF2	183628	1.25085	0.156044	8.01597	1.09274e-15	7.54622e-13
MES	MPP1	428920	2.34515	0.293746	7.98359	1.42138e-15	9.527e-13
MES	PLTP	864527	3.56795	0.453782	7.8627	3.75953e-15	2.24311e-12
MES	MGAT1	849359	2.19858	0.281388	7.81331	5.57033e-15	2.95215e-12
MES	SIGLEC9	43404.9	3.41001	0.438574	7.77522	7.53168e-15	3.57582e-12
MES	SLC37A2	235185	3.22589	0.415528	7.76335	8.27132e-15	3.7699e-12
MES	HIF1A-AS2	792820	2.18487	0.283422	7.70888	1.26923e-14	5.35639e-12
MES	MED11	63947.1	1.47955	0.192058	7.70366	1.32221e-14	5.40831e-12
MES	LINC01503	20288.8	2.72057	0.35381	7.68937	1.47859e-14	5.91151e-12
MES	KCNE1	6310.17	4.09093	0.534474	7.65412	1.94641e-14	7.6299e-12
MES	TRAF3IP2	79852	2.03768	0.267255	7.62447	2.45048e-14	9.15474e-12
MES	MGLL	338840	2.92631	0.384201	7.61661	2.60428e-14	9.57241e-12
MES	MITF	70963	2.75145	0.361945	7.60183	2.91962e-14	1.03961e-11
MES	RASGRP4	21511	2.99476	0.394971	7.58224	3.39629e-14	1.1552e-11
MES	SIRPB1	28860.8	3.65324	0.483327	7.55852	4.07668e-14	1.3085e-11
MES	LGMN	1.56038e+06	3.13117	0.414783	7.54894	4.38827e-14	1.38895e-11
MES	ITGAM	157617	3.44462	0.457311	7.53234	4.98406e-14	1.52273e-11
MES	SFT2D1	205412	1.49019	0.197857	7.53162	5.01139e-14	1.52273e-11
MES	IFNGR1	718364	1.94848	0.258962	7.52419	5.30469e-14	1.59064e-11
MES	ASPH	461254	2.15262	0.286452	7.51479	5.70044e-14	1.6444e-11
MES	SDS	235797	4.2956	0.574348	7.47908	7.48438e-14	2.13202e-11
MES	MSR1	476673	4.11749	0.553693	7.43642	1.03454e-13	2.80668e-11
MES	S100A9	368304	4.18818	0.563375	7.43408	1.05298e-13	2.82311e-11
MES	LIPA	1.32606e+06	2.63398	0.355554	7.4081	1.28119e-13	3.39501e-11
MES	ALDH9A1	412364	1.49588	0.202267	7.39557	1.40807e-13	3.64642e-11
MES	PLIN2	899401	3.36025	0.456775	7.35647	1.88838e-13	4.72903e-11
MES	LILRA6	33255.7	3.58819	0.488233	7.34933	1.99203e-13	4.9344e-11
MES	ACO1	281946	2.44526	0.335574	7.28679	3.17417e-13	7.16201e-11
MES	FCGR2A	557022	3.89948	0.535939	7.27598	3.43911e-13	7.60911e-11
MES	ACSF2	48905.7	3.45385	0.475195	7.26828	3.64096e-13	7.97826e-11
MES	C1orf162	211012	2.88525	0.39829	7.24408	4.3537e-13	9.27257e-11
MES	PTAFR	202581	3.38412	0.468052	7.23022	4.82211e-13	9.99009e-11
MES	OPLAH	41060.3	3.35995	0.465194	7.22269	5.09701e-13	1.04645e-10
MES	C5AR1	350954	4.02282	0.557694	7.2133	5.46124e-13	1.09172e-10
MES	KCNQ1	66966.8	3.07627	0.426422	7.21415	5.42737e-13	1.09172e-10
MES	PLBD1	133269	3.36159	0.466179	7.21094	5.55671e-13	1.10115e-10
MES	ACSL1	1.11464e+06	2.87824	0.399236	7.20937	5.62097e-13	1.10428e-10
MES	ATG3	393285	1.15421	0.160333	7.19887	6.07142e-13	1.17256e-10
MES	AOC3	349492	3.80124	0.528133	7.1975	6.13262e-13	1.17442e-10
MES	RNF13	478369	1.70243	0.236616	7.19492	6.2496e-13	1.18685e-10
MES	CAT	416781	1.85451	0.257982	7.18854	6.54879e-13	1.23339e-10
MES	ALOX5	139813	3.20671	0.446554	7.18101	6.91964e-13	1.29256e-10
MES	MDFI	68771.9	3.6979	0.51634	7.16175	7.96538e-13	1.4758e-10
MES	FCGR2B	104571	4.34037	0.607233	7.14779	8.81893e-13	1.61012e-10
MES	FCER1G	569632	3.44784	0.483481	7.13129	9.94339e-13	1.77031e-10
MES	GPX1	1.69282e+06	2.36913	0.333425	7.10543	1.19949e-12	2.11103e-10
MES	PDE1B	68410.2	2.86992	0.403936	7.10488	1.20424e-12	2.11103e-10
MES	CLEC5A	33554.2	4.32605	0.609833	7.09382	1.30462e-12	2.25235e-10
MES	FPR1	155017	3.90561	0.550501	7.09464	1.29686e-12	2.25235e-10
MES	SIL1	173101	1.70641	0.241171	7.07553	1.48877e-12	2.53191e-10
MES	ACP5	570337	4.05452	0.573723	7.06703	1.58288e-12	2.67202e-10
MES	HFE	22489.3	3.24681	0.459506	7.06588	1.59604e-12	2.67442e-10
MES	TPST2	164848	2.44356	0.346316	7.05587	1.71519e-12	2.8531e-10
MES	SDCBP	1.74736e+06	2.48065	0.352336	7.04059	1.91421e-12	3.13834e-10
MES	HOXA5	74147.8	4.53133	0.644917	7.02622	2.122e-12	3.45416e-10
MES	PNPLA2	1.06761e+06	3.61434	0.515203	7.01537	2.29342e-12	3.65487e-10
MES	SLC39A8	157796	3.22519	0.459716	7.0156	2.28963e-12	3.65487e-10
MES	SERF2	2.16448e+06	1.58332	0.225755	7.01344	2.32537e-12	3.68006e-10
MES	CXCL16	360049	3.47857	0.496853	7.0012	2.53774e-12	3.93418e-10
MES	DNAJC1	163297	1.98698	0.283894	6.99902	2.57761e-12	3.94236e-10
MES	CTSD	7.52292e+06	3.39461	0.486487	6.9778	2.99834e-12	4.52511e-10
MES	C3AR1	218579	3.31763	0.47686	6.95725	3.46969e-12	5.20202e-10
MES	EDEM2	151429	1.38509	0.1997	6.93587	4.03732e-12	5.94879e-10
MES	HEXA	619653	1.76919	0.255089	6.93556	4.04609e-12	5.94879e-10
MES	NAMPT	1.43837e+06	2.56111	0.369752	6.92656	4.31209e-12	6.18715e-10
MES	PPARG	93239.7	3.55359	0.51305	6.9264	4.31677e-12	6.18715e-10
MES	OSCAR	46593	3.82302	0.552116	6.9243	4.38148e-12	6.24059e-10
MES	PI15	374673	3.9199	0.566219	6.92294	4.42371e-12	6.26162e-10
MES	RNASE1	606949	3.47715	0.502951	6.91348	4.72894e-12	6.60946e-10
MES	S100A11	883414	3.33313	0.483016	6.90066	5.17625e-12	7.14918e-10
MES	APLP2	2.42716e+06	1.5359	0.22379	6.86315	6.73606e-12	8.97708e-10
MES	KCNJ5	40430	3.93058	0.574487	6.8419	7.81515e-12	1.02133e-09
MES	MAFB	508405	2.76176	0.403684	6.84139	7.84291e-12	1.02133e-09
MES	MBNL1-AS1	38283.3	2.3653	0.345719	6.84167	7.82739e-12	1.02133e-09
MES	CLDN23	22153.8	3.14658	0.460008	6.84027	7.90465e-12	1.02352e-09
MES	AVPI1	92208.3	2.95335	0.431943	6.83736	8.06676e-12	1.03861e-09
MES	RIN3	152879	2.91371	0.426837	6.82629	8.71402e-12	1.11564e-09
MES	NPL	443937	3.46222	0.507273	6.82515	8.78304e-12	1.11819e-09
MES	TMEM179B	192236	1.20172	0.176176	6.82114	9.03232e-12	1.14354e-09
MES	CYP27A1	419270	3.87733	0.568585	6.81926	9.1509e-12	1.15215e-09
MES	EPHX1	455443	3.0462	0.447026	6.81437	9.46781e-12	1.17788e-09
MES	TMIGD3	43149.5	3.94094	0.579397	6.8018	1.03318e-11	1.2652e-09
MES	CACNA2D4	27452.8	2.79623	0.413384	6.76423	1.34025e-11	1.59077e-09
MES	GPAT3	38361.4	3.61684	0.534929	6.76135	1.36714e-11	1.61429e-09
MES	CFD	341143	4.20434	0.622504	6.75392	1.43906e-11	1.6674e-09
MES	GNS	1.22572e+06	1.54983	0.22975	6.7457	1.52288e-11	1.74397e-09
MES	GPR108	215850	1.33143	0.197399	6.74486	1.5317e-11	1.7453e-09
MES	ADAMTSL4	83360.1	3.27945	0.48652	6.74062	1.57714e-11	1.77928e-09
MES	CD68	1.68619e+06	3.21392	0.476905	6.73911	1.59357e-11	1.78689e-09
MES	TMEM37	77032.7	3.44034	0.510545	6.73857	1.59957e-11	1.78689e-09
MES	HMOX1	1.88545e+06	4.22243	0.628989	6.71305	1.90603e-11	2.09808e-09
MES	LAMP1	1.53596e+06	1.88821	0.281303	6.71236	1.91496e-11	2.09808e-09
MES	RAB13	504705	2.82919	0.421779	6.70776	1.97638e-11	2.15501e-09
MES	CTSA	813010	2.29579	0.342344	6.7061	1.99892e-11	2.1692e-09
MES	LAPTM5	2.04209e+06	3.07022	0.457929	6.70456	2.02011e-11	2.18182e-09
MES	RAB9A	117647	1.5728	0.23477	6.69934	2.09358e-11	2.23994e-09
MES	RNF149	344060	1.65379	0.247883	6.67166	2.52934e-11	2.65628e-09
MES	EEPD1	79413.3	1.77154	0.265649	6.66873	2.58027e-11	2.68501e-09
MES	LGALS3	794127	3.45526	0.51874	6.66086	2.72236e-11	2.80723e-09
MES	DSE	294559	2.04498	0.307594	6.6483	2.96502e-11	3.01651e-09
MES	HEBP1	276529	1.71542	0.258547	6.63485	3.24829e-11	3.21849e-09
MES	LILRB3	87004.1	3.47318	0.523475	6.63486	3.2482e-11	3.21849e-09
MES	SLC2A4	14154	4.08213	0.615184	6.63564	3.23107e-11	3.21849e-09
MES	TREM2	137364	4.28024	0.644958	6.63646	3.213e-11	3.21849e-09
MES	CD14	886729	3.33359	0.502743	6.6308	3.33881e-11	3.29386e-09
MES	SNTB1	131198	2.78239	0.420549	6.61609	3.68831e-11	3.62297e-09
MES	LILRB2	139093	3.34745	0.506418	6.61006	3.84173e-11	3.75748e-09
MES	GM2A	659016	2.56272	0.388915	6.5894	4.41598e-11	4.26422e-09
MES	IFITM2	585027	2.92986	0.445334	6.57902	4.73562e-11	4.51548e-09
MES	GBE1	200638	2.10271	0.319651	6.57813	4.76404e-11	4.52366e-09
MES	SLC16A5	20398.7	2.56507	0.390018	6.57681	4.80656e-11	4.54509e-09
MES	LINC01094	52032.4	3.91313	0.595093	6.57567	4.84359e-11	4.56118e-09
MES	CEBPA	232461	3.92249	0.596765	6.57292	4.93373e-11	4.62695e-09
MES	NFIL3	406935	1.78609	0.271787	6.57165	4.97621e-11	4.64766e-09
MES	IFI30	1.94274e+06	3.48967	0.531367	6.56734	5.12227e-11	4.74518e-09
MES	CCR1	202232	3.28507	0.500458	6.56412	5.23409e-11	4.82914e-09
MES	IL10RB-AS1	12069.4	1.8522	0.28235	6.55997	5.38189e-11	4.94548e-09
MES	GINM1	350355	1.28612	0.196317	6.55125	5.70591e-11	5.20128e-09
MES	YBX3	532767	3.23229	0.494601	6.53515	6.35475e-11	5.67916e-09
MES	MT1E	183146	4.29846	0.658106	6.53157	6.50859e-11	5.749e-09
MES	PLEKHO2	441044	1.80387	0.276162	6.53193	6.49276e-11	5.749e-09
MES	PPP2R5A	189017	2.08358	0.318954	6.53255	6.46598e-11	5.749e-09
MES	CEBPB	616645	3.71277	0.56863	6.52933	6.60653e-11	5.81298e-09
MES	ADAM9	582490	2.21604	0.339787	6.52186	6.94408e-11	6.06316e-09
MES	ST14	91616.8	3.043	0.467013	6.51588	7.22661e-11	6.28578e-09
MES	GAS1	288977	3.69102	0.566723	6.51291	7.37097e-11	6.38696e-09
MES	FCGR2C	63404.8	3.60651	0.554139	6.50831	7.59992e-11	6.51107e-09
MES	TMBIM4	416608	1.62732	0.250074	6.50738	7.64745e-11	6.52726e-09
MES	PDPN	182219	4.29005	0.65936	6.50639	7.69771e-11	6.53237e-09
MES	STAB1	1.24768e+06	3.07352	0.472474	6.50517	7.7607e-11	6.53237e-09
MES	VMO1	23176.7	3.20368	0.492443	6.5057	7.73349e-11	6.53237e-09
MES	CSF3R	158617	3.22254	0.495629	6.50193	7.92984e-11	6.6199e-09
MES	RBPMS-AS1	4205.16	3.42616	0.527387	6.49647	8.22253e-11	6.8388e-09
MES	GPR137B	176622	2.73113	0.420576	6.49379	8.37045e-11	6.91138e-09
MES	GLMP	187647	2.50588	0.386264	6.48746	8.72926e-11	7.1558e-09
MES	ADIRF	251854	4.24302	0.654389	6.48394	8.93552e-11	7.29863e-09
MES	SENCR	5211.35	2.52978	0.390228	6.48284	9.00124e-11	7.32605e-09
MES	RNASET2	392296	2.36842	0.366493	6.46239	1.03061e-10	8.18346e-09
MES	KCNG2	4549.21	3.27622	0.507135	6.46025	1.04533e-10	8.27154e-09
MES	FKBP15	411171	1.03981	0.161027	6.45737	1.06541e-10	8.31497e-09
MES	IQGAP1	1.20276e+06	2.01371	0.311805	6.45825	1.05919e-10	8.31497e-09
MES	SLC39A1	512966	1.20033	0.186277	6.44381	1.1651e-10	8.97012e-09
MES	RAB31	570853	2.76619	0.42959	6.43913	1.20159e-10	9.15821e-09
MES	S100A8	197993	4.30488	0.669307	6.43184	1.26064e-10	9.45027e-09
MES	SMTNL2	17400.9	4.27208	0.664436	6.42964	1.27907e-10	9.55698e-09
MES	GPNMB	3.4969e+06	3.84028	0.597398	6.42834	1.29005e-10	9.57623e-09
MES	LRRC25	89744.8	2.9971	0.466754	6.42115	1.35251e-10	9.97487e-09
MES	DAB2	834932	3.10214	0.483251	6.41932	1.36884e-10	1.00627e-08
MES	CRYBB1	8049.91	3.1932	0.497639	6.4167	1.3926e-10	1.01718e-08
MES	KYNU	63521.2	3.21634	0.501346	6.4154	1.40451e-10	1.0226e-08
MES	CIB1	253029	2.18044	0.339966	6.41372	1.42013e-10	1.03068e-08
MES	TYROBP	572329	3.28731	0.512583	6.41323	1.42473e-10	1.03073e-08
MES	MIR1282	339706	1.72514	0.269142	6.40978	1.45735e-10	1.04768e-08
MES	MCTP1	98778.4	2.26943	0.354549	6.4009	1.54461e-10	1.10693e-08
MES	LOC101930071	18128.3	2.70778	0.423574	6.39269	1.62997e-10	1.16067e-08
MES	TMBIM6	3.19954e+06	1.19671	0.187213	6.39222	1.63489e-10	1.16067e-08
MES	DPEP2	53586.9	3.27908	0.513542	6.38522	1.71151e-10	1.20382e-08
MES	TMEM165	490579	1.62078	0.253875	6.38415	1.72354e-10	1.20484e-08
MES	ALOX5AP	79031	3.08511	0.483308	6.38332	1.73289e-10	1.20767e-08
MES	FCGR1A	136237	4.02368	0.63083	6.3784	1.78952e-10	1.2358e-08
MES	ADAP2	143926	2.48936	0.390402	6.37639	1.81311e-10	1.2483e-08
MES	MT1L	11648.8	3.42594	0.537429	6.37468	1.83348e-10	1.25853e-08
MES	CSF3	7282.02	4.38433	0.688028	6.37231	1.86202e-10	1.27428e-08
MES	PYCARD	97497.9	2.84749	0.44734	6.36538	1.94808e-10	1.31971e-08
MES	RSPO3	56816.5	3.99361	0.627423	6.36511	1.95156e-10	1.31971e-08
MES	VSIG4	369473	4.29198	0.674867	6.35975	2.02087e-10	1.35851e-08
MES	SIGLEC7	42746.5	2.90522	0.45691	6.35841	2.03846e-10	1.36631e-08
MES	CD163	1.63084e+06	3.94799	0.620993	6.35754	2.0501e-10	1.37008e-08
MES	MFSD7	42292.6	2.6845	0.422404	6.35527	2.08055e-10	1.38232e-08
MES	MS4A14	47969.7	3.37461	0.531211	6.35266	2.11616e-10	1.4019e-08
MES	H2AFJ	220011	2.27168	0.358186	6.34217	2.26558e-10	1.49221e-08
MES	TMEM35B	116076	2.28597	0.361326	6.32662	2.50597e-10	1.64105e-08
MES	SLC46A3	131146	2.3084	0.364983	6.32467	2.53768e-10	1.65705e-08
MES	MMP2	1.73215e+06	2.88029	0.455466	6.32383	2.55159e-10	1.65754e-08
MES	PLIN3	206831	2.79592	0.442157	6.32336	2.55928e-10	1.65754e-08
MES	CEBPB-AS1	195289	3.59875	0.569319	6.32114	2.59632e-10	1.6714e-08
MES	FGR	123184	3.12582	0.494468	6.32157	2.58918e-10	1.6714e-08
MES	S100A4	249985	3.08371	0.488088	6.31793	2.65087e-10	1.69693e-08
MES	HAVCR2	195615	2.84912	0.451313	6.31296	2.73757e-10	1.73778e-08
MES	NABP1	204623	2.83474	0.44908	6.31233	2.74859e-10	1.73993e-08
MES	NR1H2	253316	1.51099	0.239408	6.31133	2.76651e-10	1.7416e-08
MES	MOCOS	9778.54	3.65752	0.579902	6.30714	2.84245e-10	1.78448e-08
MES	LPP	751588	2.2249	0.3531	6.30104	2.95654e-10	1.85101e-08
MES	COQ2	98479.6	1.57796	0.250712	6.2939	3.09592e-10	1.92242e-08
MES	FTH1	1.63958e+07	2.1833	0.346969	6.29249	3.1242e-10	1.93471e-08
MES	MRAP	42758.9	3.11026	0.494399	6.29098	3.15458e-10	1.94823e-08
MES	CD209	134885	3.52821	0.56113	6.28768	3.22245e-10	1.98435e-08
MES	FCGRT	904726	2.72926	0.434092	6.28729	3.23048e-10	1.98435e-08
MES	LILRA2	38081.9	3.98594	0.634849	6.27856	3.41732e-10	2.08228e-08
MES	SPPL2A	185982	1.55161	0.247183	6.27718	3.44769e-10	2.08961e-08
MES	NPR1	164022	3.27348	0.521667	6.27503	3.49568e-10	2.10749e-08
MES	GYPC	254144	2.78173	0.443458	6.2728	3.54616e-10	2.12667e-08
MES	SUCLG2	194460	2.26676	0.362049	6.26091	3.82746e-10	2.2631e-08
MES	ZNF524	54832.2	1.77225	0.283111	6.25993	3.85157e-10	2.26805e-08
MES	SUMF1	135990	1.8524	0.29595	6.25916	3.87057e-10	2.27336e-08
MES	SNX5	624202	1.20657	0.192821	6.25743	3.9137e-10	2.29279e-08
MES	CTSS	1.42803e+06	3.24212	0.518556	6.2522	4.04714e-10	2.35883e-08
MES	SLC38A6	107884	2.24041	0.35842	6.25079	4.08395e-10	2.36973e-08
MES	ARL11	24420.7	2.79415	0.447144	6.24888	4.1341e-10	2.39117e-08
MES	RAB32	162416	2.8549	0.457266	6.24339	4.28174e-10	2.4703e-08
MES	LINC00963	72356.4	1.85041	0.296642	6.23787	4.43568e-10	2.53982e-08
MES	MFSD1	815833	1.94974	0.312754	6.23409	4.54426e-10	2.59547e-08
MES	PTTG1IP	1.56354e+06	1.00868	0.161851	6.23212	4.6017e-10	2.6217e-08
MES	RARRES2	695789	3.86517	0.62057	6.22842	4.71176e-10	2.67771e-08
MES	ZNF438	68137.8	1.48933	0.239186	6.22666	4.7649e-10	2.70118e-08
MES	ACVR1C	40098.8	4.3143	0.693134	6.22435	4.83564e-10	2.72933e-08
MES	TLR2	160397	2.98479	0.479541	6.22425	4.83851e-10	2.72933e-08
MES	SLC31A2	156226	2.03911	0.327779	6.22097	4.94097e-10	2.7734e-08
MES	SCAMP2	337030	1.54912	0.249114	6.21852	5.01874e-10	2.79638e-08
MES	SLC46A2	7707.36	2.729	0.438846	6.21858	5.01668e-10	2.79638e-08
MES	CPM	336052	3.64693	0.586604	6.21702	5.06697e-10	2.8027e-08
MES	FAM20A	127690	3.63569	0.584773	6.21726	5.05906e-10	2.8027e-08
MES	GNAI2	1.77881e+06	1.8623	0.300062	6.20638	5.42195e-10	2.98228e-08
MES	C10orf11	28935.7	3.07276	0.495417	6.20236	5.56228e-10	3.03978e-08
MES	RBM47	170507	3.23477	0.521787	6.19941	5.66735e-10	3.08241e-08
MES	LY86	121756	3.3454	0.53969	6.19875	5.6912e-10	3.08802e-08
MES	TBXAS1	149124	3.02312	0.48815	6.193	5.90289e-10	3.1877e-08
MES	SLA	272420	2.99734	0.484719	6.18366	6.2631e-10	3.37422e-08
MES	TGFBR3	208930	3.30399	0.534778	6.17825	6.48164e-10	3.48373e-08
MES	F13A1	621918	4.29581	0.695388	6.17757	6.5095e-10	3.49047e-08
MES	DYSF	281424	2.43617	0.394515	6.1751	6.61202e-10	3.53712e-08
MES	ZBTB7A	302309	1.36617	0.221524	6.16713	6.95411e-10	3.68582e-08
MES	MRC1	60572.3	4.01305	0.651685	6.15796	7.36864e-10	3.88713e-08
MES	CD180	60405.7	2.80342	0.45575	6.15124	7.68803e-10	4.04625e-08
MES	DPP4	76169.5	2.95748	0.481174	6.14638	7.92715e-10	4.16248e-08
MES	GLB1	229918	1.50801	0.245428	6.14443	8.02519e-10	4.18503e-08
MES	PRR13	345938	1.6648	0.270942	6.14448	8.02261e-10	4.18503e-08
MES	CA12	70852.9	4.38689	0.714786	6.13734	8.39127e-10	4.35601e-08
MES	LMCD1	203976	2.7029	0.44139	6.1236	9.14873e-10	4.70633e-08
MES	MESDC2	337604	0.780736	0.127557	6.12069	9.31738e-10	4.77554e-08
MES	SYPL2	9003.41	2.68026	0.437936	6.12019	9.34614e-10	4.77554e-08
MES	SLC2A9	17051.9	2.85425	0.466407	6.11965	9.37829e-10	4.78125e-08
MES	FAM110D	23327.2	2.64632	0.43304	6.11104	9.89811e-10	4.97943e-08
MES	TMEM150B	15832.7	3.19402	0.522958	6.10761	1.01132e-09	5.07641e-08
MES	TSPO	211099	3.03057	0.496291	6.10642	1.01889e-09	5.09199e-08
MES	TM4SF19	15447	3.71816	0.609544	6.0999	1.06137e-09	5.29267e-08
MES	LEP	16794.5	4.52962	0.742765	6.09832	1.07186e-09	5.33331e-08
MES	EMC3	427290	1.18165	0.193812	6.09686	1.08171e-09	5.37059e-08
MES	MARCO	112977	5.02722	0.825744	6.08811	1.14254e-09	5.62364e-08
MES	RNH1	630642	1.7267	0.28371	6.08615	1.15655e-09	5.6803e-08
MES	MGST2	152200	2.38129	0.3914	6.08403	1.17197e-09	5.71909e-08
MES	CMTM7	84349.7	2.68082	0.440946	6.0797	1.20411e-09	5.826e-08
MES	DTWD1	157830	1.22185	0.200989	6.07921	1.20777e-09	5.83134e-08
MES	MNDA	144814	2.97027	0.488723	6.07762	1.2198e-09	5.87694e-08
MES	CD84	317550	3.15429	0.519283	6.07433	1.24508e-09	5.97883e-08
MES	MBD2	437737	1.71512	0.282542	6.07031	1.27662e-09	6.11195e-08
MES	LAIR1	328088	2.99829	0.494563	6.06251	1.34012e-09	6.38911e-08
MES	ABCA1	542480	2.48065	0.409389	6.0594	1.3663e-09	6.46142e-08
MES	FKBP1A	1.90031e+06	1.23224	0.203372	6.05903	1.36946e-09	6.46142e-08
MES	SIGLEC11	13022.4	3.46212	0.571381	6.05921	1.36789e-09	6.46142e-08
MES	TK2	213137	1.47788	0.244637	6.0411	1.53068e-09	7.13346e-08
MES	TPD52L1	43497.8	3.56307	0.590243	6.03662	1.57378e-09	7.31935e-08
MES	BLVRB	233158	2.95678	0.489864	6.03593	1.58052e-09	7.33576e-08
MES	PYCARD-AS1	36259.1	2.79684	0.463749	6.03092	1.63026e-09	7.5359e-08
MES	PLXDC2	497541	2.43935	0.404851	6.02531	1.68789e-09	7.73952e-08
MES	CD63	2.93349e+06	2.13292	0.354128	6.02303	1.71184e-09	7.83355e-08
MES	FURIN	434692	1.85031	0.307793	6.01155	1.8376e-09	8.30894e-08
MES	APOE	8.16668e+06	3.62641	0.603504	6.00892	1.86768e-09	8.41159e-08
MES	C2	309082	2.86052	0.47669	6.00079	1.96363e-09	8.75716e-08
MES	IDH1	802304	1.52352	0.253867	6.00125	1.95804e-09	8.75716e-08
MES	CTSZ	2.19983e+06	3.24163	0.54043	5.99825	1.99461e-09	8.84342e-08
MES	MERTK	212586	3.02283	0.504137	5.99605	2.02171e-09	8.92881e-08
MES	GHR	90274.5	3.97519	0.663057	5.99524	2.03189e-09	8.95643e-08
MES	ARPC5	1.55132e+06	0.983025	0.164025	5.99316	2.05804e-09	9.05418e-08
MES	SYS1	203924	1.02655	0.17144	5.98779	2.12705e-09	9.32649e-08
MES	NUPR1	339931	3.63152	0.60654	5.98726	2.13402e-09	9.33439e-08
MES	TXNDC12	472346	1.21614	0.203321	5.98136	2.21278e-09	9.66033e-08
MES	ANGPTL4	168158	3.59243	0.601243	5.97501	2.3008e-09	9.98722e-08
MES	PAPSS2	242539	2.49922	0.418325	5.97435	2.31009e-09	1.00085e-07
MES	SAT1	2.58101e+06	2.77852	0.465115	5.97383	2.31749e-09	1.00215e-07
MES	CPVL	536750	3.2487	0.544152	5.9702	2.36957e-09	1.0208e-07
MES	MYL12A	1.21213e+06	1.99998	0.335174	5.967	2.41654e-09	1.03907e-07
MES	RAP1A	664980	1.26862	0.213014	5.95555	2.59193e-09	1.10412e-07
MES	FUCA2	321602	1.60487	0.26974	5.94969	2.68644e-09	1.14006e-07
MES	HVCN1	102922	1.95843	0.329201	5.94904	2.69719e-09	1.1419e-07
MES	ZFP36L1	1.41845e+06	2.84231	0.47785	5.94812	2.71236e-09	1.14467e-07
MES	WIPI1	131243	2.63185	0.442732	5.94457	2.77183e-09	1.16545e-07
MES	ZMYND15	25772.5	3.46387	0.582958	5.94188	2.81768e-09	1.18037e-07
MES	HSPA7	163805	3.5042	0.589918	5.94016	2.84748e-09	1.19066e-07
MES	STXBP2	136281	2.53147	0.426355	5.93747	2.89455e-09	1.20813e-07
MES	CD86	186707	2.98524	0.502938	5.93561	2.9276e-09	1.21969e-07
MES	LAPTM4A	1.58087e+06	1.36651	0.230563	5.92683	3.08847e-09	1.28436e-07
MES	MS4A4A	405244	3.26012	0.550249	5.92481	3.12653e-09	1.29546e-07
MES	CLDN5	250425	2.87155	0.485381	5.91607	3.29723e-09	1.35878e-07
MES	ATOH8	28846.7	3.25793	0.550787	5.91505	3.31771e-09	1.36475e-07
MES	RAB42	24719.4	2.69899	0.456338	5.91447	3.32954e-09	1.36715e-07
MES	CD36	730658	3.7213	0.629279	5.9136	3.34714e-09	1.37191e-07
MES	KCNE1B	4258.56	4.04153	0.683569	5.91239	3.37169e-09	1.37684e-07
MES	MAGT1	350979	1.57316	0.266348	5.90643	3.49603e-09	1.4227e-07
MES	DBI	673800	2.1675	0.367384	5.89982	3.63908e-09	1.47827e-07
MES	LOC653786	8887.58	3.64955	0.61939	5.89217	3.81149e-09	1.53735e-07
MES	PICALM	1.2771e+06	1.41178	0.239844	5.88624	3.95081e-09	1.58759e-07
MES	CD300C	17525.7	2.82504	0.48072	5.87669	4.18549e-09	1.66754e-07
MES	ATP6V0E1	699790	1.88346	0.320566	5.87542	4.21768e-09	1.67465e-07
MES	GPBAR1	16960	3.24944	0.55314	5.87454	4.24023e-09	1.67761e-07
MES	GPR34	124675	2.79646	0.476126	5.87337	4.27018e-09	1.68362e-07
MES	KIF1C	369655	1.84454	0.314216	5.87028	4.35069e-09	1.70945e-07
MES	SLC18B1	125365	2.9517	0.502995	5.86824	4.40447e-09	1.72463e-07
MES	RBPMS	165372	2.76622	0.471833	5.86271	4.55383e-09	1.77729e-07
MES	DNAJC3	374401	1.47136	0.251238	5.85645	4.72863e-09	1.82645e-07
MES	MIR3945HG	7636.92	3.59198	0.61413	5.84889	4.94873e-09	1.90501e-07
MES	ADPGK	419728	0.993534	0.169885	5.84828	4.96693e-09	1.90879e-07
MES	SELENBP1	94481.7	3.24617	0.555292	5.84588	5.03894e-09	1.93321e-07
MES	LY96	101959	3.07817	0.526643	5.84488	5.06936e-09	1.94161e-07
MES	FLVCR2	61779.8	3.07704	0.526649	5.84268	5.13678e-09	1.96413e-07
MES	GNA15	56907.4	2.80191	0.479748	5.84037	5.20849e-09	1.98489e-07
MES	LITAF	996485	2.5615	0.438752	5.83815	5.27822e-09	2.00476e-07
MES	HDC	7986.25	4.35219	0.745588	5.83725	5.30692e-09	2.0123e-07
MES	PILRA	108156	2.50177	0.428608	5.83697	5.31602e-09	2.01241e-07
MES	TMBIM1	456440	2.82786	0.48459	5.83557	5.36061e-09	2.02256e-07
MES	RCAN1	482393	1.63162	0.279769	5.83202	5.47609e-09	2.05592e-07
MES	SRGN	1.38009e+06	3.17934	0.545455	5.82879	5.58322e-09	2.08584e-07
MES	SGK3	113031	2.27274	0.389992	5.82766	5.62094e-09	2.09649e-07
MES	PNRC1	835273	1.81747	0.312127	5.82286	5.78504e-09	2.15417e-07
MES	BCL2L12	49127.9	1.80051	0.309433	5.81875	5.92891e-09	2.20055e-07
MES	DLGAP1-AS1	25752.9	2.48522	0.427097	5.81887	5.92469e-09	2.20055e-07
MES	LACTB	155776	1.58791	0.273011	5.81631	6.01616e-09	2.22208e-07
MES	SLC7A7	189472	2.7381	0.470753	5.81643	6.01172e-09	2.22208e-07
MES	RILP	42621.4	2.33402	0.401367	5.81518	6.05692e-09	2.23351e-07
MES	NOTCH2NL	90458	2.66226	0.457962	5.81328	6.12604e-09	2.25535e-07
MES	ACTN4	1.55231e+06	1.27389	0.219333	5.80801	6.32214e-09	2.31632e-07
MES	MCOLN3	11218.6	3.97723	0.685029	5.80592	6.40135e-09	2.34158e-07
MES	GIPC2	29051.7	3.22081	0.555308	5.80003	6.63026e-09	2.406e-07
MES	LYL1	45819.8	2.40638	0.415327	5.79394	6.87534e-09	2.49097e-07
MES	CYBA	764500	2.9884	0.516969	5.78062	7.44259e-09	2.67054e-07
MES	GATSL3	37309.6	1.88065	0.325351	5.78038	7.453e-09	2.67054e-07
MES	SMIM3	178355	3.13791	0.543242	5.77627	7.63751e-09	2.72381e-07
MES	TNFRSF1A	446404	2.83466	0.490795	5.77565	7.66578e-09	2.72962e-07
MES	PPP1R3B	145607	1.80722	0.312959	5.77462	7.71271e-09	2.74204e-07
MES	TMEM109	311988	1.84079	0.31896	5.77123	7.86943e-09	2.7934e-07
MES	TEC	15215.2	2.49544	0.433015	5.76295	8.26544e-09	2.89786e-07
MES	COLEC12	172356	3.11136	0.539936	5.76246	8.28987e-09	2.90191e-07
MES	LAMP2	625050	1.82533	0.316903	5.75991	8.41596e-09	2.93708e-07
MES	MT2A	923590	3.85915	0.670323	5.75715	8.55467e-09	2.98092e-07
MES	TPM4	3.80864e+06	1.70357	0.296031	5.75469	8.68015e-09	3.01543e-07
MES	ATP8B4	70382.1	2.45483	0.42689	5.7505	8.89807e-09	3.08173e-07
MES	GALNT1	628654	1.19175	0.207341	5.74779	9.04152e-09	3.12666e-07
MES	CD109	120616	2.72089	0.473817	5.7425	9.32893e-09	3.20176e-07
MES	PEX11G	19659	1.8338	0.320005	5.73054	1.00111e-08	3.42044e-07
MES	OTOA	11493.4	3.40384	0.594413	5.72638	1.02594e-08	3.48436e-07
MES	PRSS36	19994.2	2.78252	0.485908	5.72643	1.02565e-08	3.48436e-07
MES	RAB38	24998.7	3.19039	0.5573	5.72474	1.03594e-08	3.51311e-07
MES	ANXA1	1.05104e+06	2.85434	0.498636	5.7243	1.03858e-08	3.51683e-07
MES	SCARB1	444431	2.21384	0.386852	5.72269	1.04852e-08	3.54521e-07
MES	AOX1	184586	3.82296	0.668287	5.72053	1.0619e-08	3.58512e-07
MES	LOC102724153	6433.63	2.92116	0.510866	5.71805	1.07751e-08	3.63245e-07
MES	NECTIN2	186506	2.48198	0.434421	5.7133	1.10805e-08	3.708e-07
MES	TSPAN14	460258	1.43411	0.251083	5.71169	1.11863e-08	3.73789e-07
MES	P2RX4	152397	1.72365	0.301846	5.71035	1.12743e-08	3.75082e-07
MES	RXRA	284911	2.08383	0.364914	5.71047	1.12663e-08	3.75082e-07
MES	PSAP	1.1531e+07	2.2757	0.398834	5.70587	1.15749e-08	3.83958e-07
MES	GK	147241	2.12407	0.372565	5.70121	1.18963e-08	3.93474e-07
MES	WBP1L	440232	1.33015	0.233644	5.69305	1.24793e-08	4.10969e-07
MES	MS4A7	629763	2.97633	0.522883	5.69214	1.25455e-08	4.12554e-07
MES	REXO2	225923	1.68384	0.295936	5.68989	1.27122e-08	4.16625e-07
MES	TPM3	2.24191e+06	1.1532	0.202824	5.68571	1.30268e-08	4.25924e-07
MES	FNDC3B	484680	2.01503	0.35469	5.68111	1.3382e-08	4.36285e-07
MES	ERP44	541429	0.921963	0.16231	5.68027	1.34481e-08	4.37811e-07
MES	OLFML3	229590	2.89208	0.509393	5.6775	1.36678e-08	4.42436e-07
MES	ZBTB47	162783	1.39677	0.246146	5.67456	1.39045e-08	4.49461e-07
MES	RHOG	223586	2.10084	0.370308	5.67321	1.40144e-08	4.51732e-07
MES	TMEM150A	78862.7	1.38073	0.243425	5.67211	1.41052e-08	4.54016e-07
MES	B4GALT1	467370	2.26966	0.400216	5.6711	1.41885e-08	4.55411e-07
MES	ADGRG3	14568.9	3.16592	0.558749	5.66609	1.46095e-08	4.67606e-07
MES	NACC2	85019.3	2.7289	0.481913	5.66263	1.49066e-08	4.75115e-07
MES	TSPAN4	329564	1.75035	0.309098	5.66277	1.48947e-08	4.75115e-07
MES	BMP6	142493	1.91221	0.337893	5.65923	1.52057e-08	4.83972e-07
MES	CALHM2	139527	1.75626	0.310541	5.65549	1.55401e-08	4.91867e-07
MES	CEBPD	689220	3.36395	0.594851	5.65512	1.55734e-08	4.92235e-07
MES	KLF6	1.87684e+06	2.30169	0.407227	5.6521	1.58497e-08	4.99585e-07
MES	TMED9	643241	1.2814	0.226881	5.64791	1.62412e-08	5.11217e-07
MES	CAPN12	185114	1.5199	0.269149	5.64706	1.63216e-08	5.1304e-07
MES	C8orf44-SGK3	132101	1.99251	0.353037	5.64391	1.6623e-08	5.21793e-07
MES	CEMIP	175065	3.64269	0.645636	5.64202	1.68065e-08	5.26104e-07
MES	ALG2	220808	1.03332	0.183308	5.63706	1.72981e-08	5.4075e-07
MES	LRP1	2.27489e+06	1.94614	0.345357	5.63516	1.74899e-08	5.45997e-07
MES	C4orf32	128337	2.51384	0.446613	5.62868	1.81599e-08	5.65785e-07
MES	PRAM1	24291.7	2.4432	0.434091	5.62831	1.81983e-08	5.65785e-07
MES	ARHGAP18	226895	2.39298	0.425712	5.62113	1.89716e-08	5.86625e-07
MES	FCGR3A	718032	3.3688	0.599584	5.61855	1.92564e-08	5.93019e-07
MES	LOC104968399	230441	1.51501	0.269711	5.61718	1.941e-08	5.96944e-07
MES	DNASE2	258523	2.69614	0.480247	5.61407	1.97623e-08	6.03703e-07
MES	ST3GAL1	403657	2.02394	0.360501	5.61426	1.97404e-08	6.03703e-07
MES	ACOT4	11651.3	2.50255	0.446007	5.61101	2.01145e-08	6.13642e-07
MES	COMT	405294	1.1869	0.211687	5.60688	2.0601e-08	6.26805e-07
MES	RPGR	92721.6	1.568	0.279795	5.60411	2.09325e-08	6.34438e-07
MES	TUBB6	528143	2.44192	0.435757	5.60386	2.09633e-08	6.34438e-07
MES	CAPG	795870	3.50095	0.624967	5.60182	2.12108e-08	6.4023e-07
MES	JOSD2	83281.3	1.71642	0.306706	5.5963	2.18971e-08	6.57902e-07
MES	SBNO2	429106	1.88465	0.336774	5.59619	2.19118e-08	6.57902e-07
MES	GBGT1	68636.9	2.4883	0.444748	5.59486	2.20806e-08	6.62099e-07
MES	SIRPA	439078	2.33427	0.417464	5.59153	2.25073e-08	6.74006e-07
MES	SELENOF	1.06713e+06	1.08174	0.193474	5.59115	2.25565e-08	6.74594e-07
MES	GALM	100793	2.65324	0.474688	5.58943	2.27812e-08	6.7953e-07
MES	TALDO1	961516	1.43434	0.256611	5.58954	2.27673e-08	6.7953e-07
MES	SYPL1	358816	1.7318	0.310647	5.57481	2.47795e-08	7.33375e-07
MES	CKLF	130368	1.28057	0.229897	5.57019	2.54463e-08	7.50189e-07
MES	NPC2	1.1348e+06	2.81386	0.505288	5.56882	2.56474e-08	7.54049e-07
MES	MT1X	209360	4.04776	0.727424	5.56452	2.62882e-08	7.70028e-07
MES	SERP1	875825	1.32094	0.237571	5.56019	2.69484e-08	7.87974e-07
MES	UGP2	611539	1.16854	0.210173	5.5599	2.69922e-08	7.87974e-07
MES	VAMP8	279907	2.81619	0.506536	5.55971	2.70229e-08	7.87974e-07
MES	NCF4	116026	2.84351	0.511544	5.55868	2.71823e-08	7.91133e-07
MES	RNASE2	20278.1	4.597	0.827478	5.55543	2.76922e-08	8.0422e-07
MES	TRIP6	132367	2.36143	0.425072	5.55537	2.77025e-08	8.0422e-07
MES	NINJ1	310127	2.12378	0.38241	5.55367	2.79732e-08	8.08986e-07
MES	FFAR4	6120.62	3.70673	0.667874	5.55005	2.85587e-08	8.22788e-07
MES	TICAM2	63517.1	1.47324	0.265489	5.54916	2.87051e-08	8.24562e-07
MES	RBP7	149057	3.41996	0.61648	5.54756	2.89687e-08	8.28315e-07
MES	SUMF2	550141	0.892255	0.160837	5.54756	2.89684e-08	8.28315e-07
MES	MS4A6E	6467.94	4.73955	0.854617	5.54582	2.92586e-08	8.34511e-07
MES	NUCB2	491660	1.24979	0.225734	5.53654	3.08506e-08	8.7675e-07
MES	SLC15A3	370574	2.95938	0.534603	5.53566	3.10064e-08	8.7886e-07
MES	LOC102724009	9547.3	1.74314	0.314958	5.53451	3.12106e-08	8.83552e-07
MES	C14orf119	279290	1.14502	0.206928	5.53342	3.14039e-08	8.8792e-07
MES	FCGR1B	16056.4	3.24204	0.586486	5.52791	3.24075e-08	9.09525e-07
MES	PLA2G15	179989	1.63135	0.295105	5.52805	3.23809e-08	9.09525e-07
MES	ACOT13	272666	1.15153	0.208355	5.52678	3.2616e-08	9.13128e-07
MES	BCL2A1	93187.7	3.43215	0.621048	5.52638	3.2691e-08	9.14104e-07
MES	C5AR2	9136.34	3.4901	0.632265	5.51999	3.39013e-08	9.44472e-07
MES	HSD17B4	933611	1.03031	0.186671	5.51941	3.40139e-08	9.46451e-07
MES	FLJ22447	2612.15	3.21262	0.58229	5.51721	3.44423e-08	9.55471e-07
MES	GABRE	72950	3.16087	0.572923	5.5171	3.44639e-08	9.55471e-07
MES	SERF2-C15ORF63	1.11421e+06	1.1746	0.21292	5.51661	3.45606e-08	9.56989e-07
MES	PRKD1	42273.3	2.6111	0.473474	5.51477	3.49237e-08	9.65869e-07
MES	NECAP2	375849	1.43902	0.260969	5.51412	3.50527e-08	9.68107e-07
MES	SPI1	248359	2.8338	0.513974	5.51351	3.51745e-08	9.68107e-07
MES	TLR1	62976	2.64664	0.480014	5.51367	3.51431e-08	9.68107e-07
MES	ALPL	67999.6	2.9758	0.539845	5.51233	3.54124e-08	9.73477e-07
MES	CR1	139115	3.39312	0.616102	5.5074	3.64165e-08	9.9747e-07
MES	DUSP1	2.73302e+06	2.69075	0.488707	5.50586	3.67374e-08	1.00505e-06
MES	GPX4	1.22243e+06	1.56377	0.284278	5.50085	3.77967e-08	1.03156e-06
MES	FGFRL1	64080.9	3.27929	0.596196	5.50035	3.79031e-08	1.03206e-06
MES	STEAP1	66900.4	3.79231	0.689652	5.49888	3.82217e-08	1.03865e-06
MES	GADD45B	535903	3.31223	0.602481	5.49764	3.84897e-08	1.04422e-06
MES	GALC	371362	1.14186	0.207827	5.49428	3.92297e-08	1.05766e-06
MES	PPT1	1.04622e+06	1.70709	0.310711	5.49413	3.92637e-08	1.05766e-06
MES	BRI3	626457	1.63487	0.297642	5.49273	3.9577e-08	1.06484e-06
MES	CCDC69	200412	3.12732	0.569427	5.49205	3.97295e-08	1.06643e-06
MES	IQGAP2	204513	2.6368	0.48026	5.49036	4.01109e-08	1.07287e-06
MES	MAP7D3	117360	2.4919	0.453858	5.49048	4.00834e-08	1.07287e-06
MES	OTUD1	173828	1.5678	0.285645	5.48862	4.05085e-08	1.08224e-06
MES	WDR1	1.35108e+06	1.33879	0.244024	5.48628	4.10476e-08	1.09407e-06
MES	CHPT1	180524	1.50464	0.274342	5.48452	4.14594e-08	1.10376e-06
MES	WASF2	806479	1.32646	0.24194	5.48258	4.19175e-08	1.11465e-06
MES	SLC16A3	296055	2.47554	0.451813	5.47913	4.27424e-08	1.13394e-06
MES	HPGD	28755.2	2.87447	0.524818	5.47708	4.32403e-08	1.14316e-06
MES	STAT6	494357	2.17645	0.397392	5.47683	4.33019e-08	1.14346e-06
MES	PLB1	36682.7	2.42374	0.442882	5.47267	4.43309e-08	1.16793e-06
MES	HIF1A	1.78103e+06	1.82264	0.333108	5.47163	4.45912e-08	1.17211e-06
MES	CHST13	12810.6	3.13948	0.573839	5.47101	4.47481e-08	1.17214e-06
MES	CTDSP1	370800	1.92799	0.352394	5.47113	4.47179e-08	1.17214e-06
MES	TPT1	2.11648e+07	1.46098	0.267244	5.46685	4.58098e-08	1.19489e-06
MES	CTNS	195999	1.18975	0.217655	5.4662	4.5979e-08	1.1975e-06
MES	ABHD15	68679.2	2.20988	0.404387	5.46478	4.63485e-08	1.20437e-06
MES	TNIP2	170470	1.26462	0.231462	5.46363	4.66495e-08	1.20944e-06
MES	SCN1B	38067.7	2.45545	0.449626	5.46109	4.73217e-08	1.22131e-06
MES	TMEM256	128112	1.60032	0.293038	5.46115	4.73067e-08	1.22131e-06
MES	CD300A	108660	2.18423	0.400019	5.46031	4.7531e-08	1.22394e-06
MES	ACVRL1	234724	1.9918	0.365191	5.45413	4.9212e-08	1.26437e-06
MES	NEK6	136674	2.3929	0.438863	5.45251	4.96645e-08	1.27456e-06
MES	CHRNA1	8332.82	3.55681	0.652475	5.45126	5.0015e-08	1.27923e-06
MES	PDLIM1	548265	2.72343	0.49959	5.45132	4.99979e-08	1.27923e-06
MES	HSPB6	288664	3.69474	0.677904	5.45025	5.03003e-08	1.28508e-06
MES	LILRA5	28815	3.23507	0.593704	5.44896	5.06656e-08	1.29152e-06
MES	AGA	76813.9	1.41566	0.260025	5.44433	5.2001e-08	1.32113e-06
MES	CD300E	55913.6	2.88711	0.530598	5.44123	5.29136e-08	1.33983e-06
MES	DRAM2	419944	1.51305	0.278339	5.43598	5.44951e-08	1.37529e-06
MES	TLR4	215173	2.53568	0.466537	5.43512	5.47606e-08	1.37952e-06
MES	FAM129A	200431	2.37162	0.436996	5.42709	5.72795e-08	1.43919e-06
MES	OAZ1	3.39029e+06	1.19775	0.220771	5.42529	5.78602e-08	1.44898e-06
MES	MAF	510154	2.5748	0.474939	5.42132	5.91616e-08	1.47708e-06
MES	TRAM1	927467	1.75422	0.323603	5.42091	5.92959e-08	1.47844e-06
MES	SIDT2	308893	1.4816	0.273373	5.41971	5.96957e-08	1.48516e-06
MES	ANXA11	393748	2.36285	0.436233	5.4165	6.07784e-08	1.50716e-06
MES	MAN2A1	276701	1.55078	0.286374	5.41521	6.12181e-08	1.51641e-06
ADRN	UNC13A	790288	-2.71243	0.297593	-9.11457	7.89853e-20	2.99999e-16
ADRN	CELSR2	576067	-2.70519	0.304042	-8.89743	5.71522e-19	1.86063e-15
ADRN	KIAA0408	2.12668e+06	-2.73691	0.312502	-8.75805	1.98652e-18	3.48236e-15
ADRN	SOGA3	2.67543e+06	-2.81934	0.321715	-8.76348	1.8932e-18	3.48236e-15
ADRN	FMN2	177749	-2.74674	0.319051	-8.6091	7.36376e-18	1.01644e-14
ADRN	ABI2	1.46769e+06	-1.31094	0.15796	-8.29922	1.04798e-16	1.25697e-13
ADRN	BHLHB9	277573	-1.87684	0.22783	-8.23791	1.75239e-16	1.81524e-13
ADRN	MYEF2	1.15725e+06	-2.44106	0.296936	-8.22083	2.02101e-16	1.91903e-13
ADRN	FBXO41	513933	-1.83901	0.231516	-7.94335	1.96797e-15	1.28137e-12
ADRN	UNC79	506926	-2.98158	0.377417	-7.89995	2.7902e-15	1.76628e-12
ADRN	GPRASP2	696048	-1.63554	0.207199	-7.89356	2.9369e-15	1.80889e-12
ADRN	ARMCX5-GPRASP2	720617	-1.58181	0.201246	-7.86008	3.83875e-15	2.24311e-12
ADRN	LRP8	336447	-2.23537	0.284715	-7.85128	4.11814e-15	2.34621e-12
ADRN	FAM212B-AS1	47903.4	-2.20698	0.281677	-7.83515	4.68287e-15	2.60287e-12
ADRN	ARNT2	618450	-1.97329	0.252362	-7.81929	5.31229e-15	2.88242e-12
ADRN	NRSN1	889046	-3.16316	0.405111	-7.80811	5.80497e-15	3.00658e-12
ADRN	SLC24A5	238335	-2.27404	0.291565	-7.7994	6.22004e-15	3.14996e-12
ADRN	CACNA1B	913152	-3.1043	0.399039	-7.77944	7.28479e-15	3.53219e-12
ADRN	TUBB2B	5.60695e+06	-2.78496	0.357958	-7.78012	7.24535e-15	3.53219e-12
ADRN	SEMA4F	287969	-1.64984	0.212303	-7.77114	7.77802e-15	3.61741e-12
ADRN	KCNH1	272126	-3.47664	0.448655	-7.74903	9.25984e-15	4.1377e-12
ADRN	HCN3	451540	-2.29211	0.296725	-7.72469	1.12125e-14	4.91389e-12
ADRN	LRRTM2	463121	-2.9761	0.38554	-7.7193	1.16967e-14	5.02935e-12
ADRN	PLEKHA6	1.20373e+06	-2.77946	0.360828	-7.70301	1.329e-14	5.40831e-12
ADRN	FAXC	577370	-2.63833	0.344779	-7.65222	1.97536e-14	7.6299e-12
ADRN	SH2D7	6516.4	-2.92702	0.383628	-7.62984	2.35043e-14	8.92733e-12
ADRN	CELSR3	1.09249e+06	-2.67105	0.351269	-7.60402	2.87074e-14	1.03843e-11
ADRN	MIR3911	25817.3	-2.31754	0.30502	-7.59798	3.00793e-14	1.05458e-11
ADRN	RIMKLA	136267	-2.46065	0.324322	-7.58706	3.27245e-14	1.12994e-11
ADRN	LOC105375690	108457	-2.83562	0.374238	-7.57706	3.53486e-14	1.18465e-11
ADRN	SRCIN1	592755	-2.61278	0.345141	-7.57018	3.72701e-14	1.23094e-11
ADRN	MAP3K9	236583	-2.06015	0.272449	-7.56159	3.9817e-14	1.29627e-11
ADRN	TUB	2.12039e+06	-2.61785	0.347436	-7.53477	4.89196e-14	1.52273e-11
ADRN	TRIM46	270584	-2.36517	0.314475	-7.521	5.4357e-14	1.60875e-11
ADRN	PGAP1	867218	-1.89189	0.251724	-7.51573	5.65928e-14	1.6444e-11
ADRN	C1orf220	36397.1	-2.6489	0.354752	-7.46691	8.21018e-14	2.3099e-11
ADRN	KIF3C	1.7023e+06	-2.33918	0.31355	-7.46032	8.6314e-14	2.39879e-11
ADRN	VANGL2	882884	-2.54508	0.341707	-7.44813	9.4676e-14	2.59948e-11
ADRN	DCLK1	1.00505e+06	-1.99662	0.269722	-7.4025	1.3364e-13	3.50061e-11
ADRN	MTMR4	1.55317e+06	-1.81967	0.246314	-7.38762	1.49484e-13	3.82764e-11
ADRN	FAM201B	5762.33	-2.76277	0.375305	-7.3614	1.81997e-13	4.60838e-11
ADRN	CYFIP2	1.51386e+06	-1.82905	0.249026	-7.34481	2.0605e-13	5.04912e-11
ADRN	ADD2	623946	-2.3926	0.326146	-7.33599	2.20092e-13	5.33582e-11
ADRN	ZNF709	94049.4	-1.60846	0.219594	-7.32471	2.39411e-13	5.74309e-11
ADRN	ABCA3	1.13015e+06	-2.12773	0.290601	-7.32183	2.44603e-13	5.80653e-11
ADRN	LOC101928718	47043.6	-2.16766	0.29641	-7.31305	2.61141e-13	6.13138e-11
ADRN	SLC6A15	500752	-3.39054	0.463782	-7.31064	2.65869e-13	6.13138e-11
ADRN	STXBP1	2.07141e+06	-2.06686	0.282729	-7.31039	2.66359e-13	6.13138e-11
ADRN	AGAP1	1.17824e+06	-1.93261	0.264594	-7.30405	2.79228e-13	6.36333e-11
ADRN	FLVCR1	427883	-1.69622	0.233041	-7.27864	3.37204e-13	7.53387e-11
ADRN	BSN	480129	-2.60088	0.358704	-7.25076	4.14433e-13	8.99477e-11
ADRN	B4GALNT1	283706	-2.31756	0.319878	-7.24514	4.31989e-13	9.27257e-11
ADRN	AP3B2	348208	-2.91235	0.402334	-7.23864	4.53218e-13	9.56331e-11
ADRN	TAS2R8	698.145	-6.38175	0.882577	-7.23081	4.80133e-13	9.99009e-11
ADRN	KIAA1549	817158	-2.39894	0.3322	-7.22137	5.14652e-13	1.04718e-10
ADRN	CDHR2	37773.2	-2.91832	0.405048	-7.20488	5.80941e-13	1.13154e-10
ADRN	GRIA2	789643	-3.34565	0.468152	-7.14649	8.90235e-13	1.61012e-10
ADRN	SERTAD4	150758	-3.2838	0.459483	-7.14672	8.88738e-13	1.61012e-10
ADRN	TUBGCP4	516516	-1.50932	0.211472	-7.13722	9.52367e-13	1.70894e-10
ADRN	PRRT2	842941	-3.06215	0.432663	-7.07745	1.46832e-12	2.5159e-10
ADRN	PCNX2	368908	-1.925	0.272902	-7.05381	1.7409e-12	2.87489e-10
ADRN	GNG4	1.88962e+06	-2.54883	0.362998	-7.02161	2.19325e-12	3.54482e-10
ADRN	ZNF512	1.09155e+06	-1.47042	0.209951	-7.00362	2.49423e-12	3.92007e-10
ADRN	CLASP1	1.39855e+06	-1.40701	0.20094	-7.00213	2.52103e-12	3.93418e-10
ADRN	LOC101928509	220645	-3.61608	0.51665	-6.99909	2.57625e-12	3.94236e-10
ADRN	C3orf49	2486.53	-2.27515	0.325447	-6.99085	2.73231e-12	4.15111e-10
ADRN	TMEM169	405889	-2.44053	0.351034	-6.95241	3.59097e-12	5.34867e-10
ADRN	LOC100128398	94750.1	-2.085	0.301022	-6.9264	4.3168e-12	6.18715e-10
ADRN	SCG3	1.53624e+06	-2.43664	0.351775	-6.92669	4.30787e-12	6.18715e-10
ADRN	TFR2	135711	-2.45778	0.355244	-6.91857	4.5623e-12	6.41792e-10
ADRN	MIR4697HG	546707	-2.79033	0.403654	-6.91266	4.75647e-12	6.60946e-10
ADRN	ZNF157	12280.4	-2.82834	0.410006	-6.89828	5.26351e-12	7.22591e-10
ADRN	MAST1	1.03409e+06	-2.44453	0.354935	-6.88726	5.6879e-12	7.76177e-10
ADRN	LOC101927572	64748.4	-1.86172	0.270754	-6.87605	6.15348e-12	8.34712e-10
ADRN	CELF3	1.74442e+06	-2.61079	0.380009	-6.87034	6.40505e-12	8.58615e-10
ADRN	LOC100505585	62000.3	-4.17266	0.607317	-6.87065	6.3912e-12	8.58615e-10
ADRN	UBE2O	974562	-1.45082	0.212014	-6.84301	7.75439e-12	1.02133e-09
ADRN	NBEA	904807	-2.52421	0.370459	-6.81373	9.51029e-12	1.17788e-09
ADRN	ST8SIA3	988104	-2.32821	0.341673	-6.81414	9.48316e-12	1.17788e-09
ADRN	JAKMIP3	149797	-2.83988	0.417086	-6.80886	9.83731e-12	1.2118e-09
ADRN	ZKSCAN2	318346	-1.99355	0.293122	-6.80111	1.03819e-11	1.2652e-09
ADRN	IPO5P1	237783	-1.8455	0.271509	-6.79718	1.06687e-11	1.29324e-09
ADRN	KBTBD6	453838	-1.62938	0.239852	-6.79328	1.09609e-11	1.32163e-09
ADRN	STOX2	506769	-2.00898	0.296307	-6.78006	1.20127e-11	1.44083e-09
ADRN	ANKRD13B	801993	-2.1548	0.31786	-6.77907	1.20956e-11	1.44317e-09
ADRN	CHRNB2	336940	-2.23759	0.331234	-6.75532	1.4252e-11	1.6674e-09
ADRN	GREB1	475931	-2.21841	0.328474	-6.75368	1.44139e-11	1.6674e-09
ADRN	MAP2	3.04444e+06	-2.39893	0.355156	-6.75456	1.43271e-11	1.6674e-09
ADRN	MLLT11	4.22663e+06	-2.24517	0.332726	-6.7478	1.50103e-11	1.72763e-09
ADRN	PHOX2B	4.65451e+06	-2.79253	0.414186	-6.74222	1.55984e-11	1.76852e-09
ADRN	GDAP1	931119	-2.05664	0.305267	-6.73718	1.61494e-11	1.79526e-09
ADRN	ENO2	3.20497e+06	-2.30641	0.342807	-6.72802	1.71987e-11	1.90263e-09
ADRN	MAP6	808573	-2.44296	0.364644	-6.69958	2.09016e-11	2.23994e-09
ADRN	C11orf42	2262.11	-3.39994	0.508102	-6.69145	2.20973e-11	2.34576e-09
ADRN	SCN3A	1.32948e+06	-2.61256	0.390445	-6.69123	2.21308e-11	2.34576e-09
ADRN	DCLK2	549169	-1.92346	0.288046	-6.67761	2.42877e-11	2.56247e-09
ADRN	SCRT1	280242	-2.83166	0.424488	-6.67077	2.5446e-11	2.66005e-09
ADRN	DPYSL5	2.36582e+06	-2.89171	0.433803	-6.66594	2.62979e-11	2.7241e-09
ADRN	ZNF33B	821239	-1.95707	0.294005	-6.65659	2.8025e-11	2.87685e-09
ADRN	DNAJC18	411036	-1.49878	0.225338	-6.65124	2.90626e-11	2.96999e-09
ADRN	CARMIL3	491868	-2.83916	0.427233	-6.64547	3.02258e-11	3.06141e-09
ADRN	LINC00599	590535	-3.02756	0.456035	-6.63887	3.16092e-11	3.18735e-09
ADRN	RNF165	450538	-2.95152	0.446943	-6.6038	4.00761e-11	3.90297e-09
ADRN	GPR173	746242	-2.27486	0.344678	-6.59995	4.11291e-11	3.98847e-09
ADRN	MIR4793	8543.03	-2.65732	0.403536	-6.58509	4.54619e-11	4.37144e-09
ADRN	TSPYL5	632506	-1.48226	0.225234	-6.58098	4.67363e-11	4.4751e-09
ADRN	ERC2	137476	-2.43664	0.37087	-6.57007	5.02927e-11	4.67805e-09
ADRN	TEX21P	8861.33	-2.52786	0.385674	-6.55441	5.58617e-11	5.11258e-09
ADRN	NMNAT2	1.02582e+06	-2.76576	0.422225	-6.55045	5.7365e-11	5.20833e-09
ADRN	ZBED9	80775.8	-2.31907	0.354215	-6.54707	5.86766e-11	5.30627e-09
ADRN	BCL7A	505465	-2.15381	0.329006	-6.54642	5.89324e-11	5.30834e-09
ADRN	DSCR9	9494.71	-2.01523	0.308332	-6.5359	6.3229e-11	5.67293e-09
ADRN	SYT11	3.46538e+06	-1.98031	0.303536	-6.52413	6.83951e-11	5.99483e-09
ADRN	GPC2	844044	-2.81115	0.431705	-6.51174	7.42836e-11	6.41231e-09
ADRN	KCNB1	421358	-1.83874	0.282495	-6.50895	7.568e-11	6.50819e-09
ADRN	ZNF445	555927	-1.43945	0.221283	-6.50502	7.7681e-11	6.53237e-09
ADRN	SRSF12	192096	-1.95772	0.301098	-6.50192	7.93028e-11	6.6199e-09
ADRN	GGT7	681266	-1.58916	0.244678	-6.49492	8.30777e-11	6.88457e-09
ADRN	HECTD4	1.46066e+06	-1.68153	0.259033	-6.49154	8.49613e-11	6.98983e-09
ADRN	LINC01719	23266	-3.09101	0.477048	-6.47946	9.2049e-11	7.46514e-09
ADRN	LOC653712	17022	-2.25617	0.348411	-6.47558	9.44475e-11	7.6325e-09
ADRN	AADAT	289193	-2.26464	0.349774	-6.47459	9.50709e-11	7.65573e-09
ADRN	LANCL1	1.34684e+06	-1.38432	0.213893	-6.47201	9.67099e-11	7.73306e-09
ADRN	PNMA2	1.42774e+06	-2.36913	0.366046	-6.4722	9.65836e-11	7.73306e-09
ADRN	MIR4712	6017.42	-3.05117	0.472012	-6.46418	1.01849e-10	8.11548e-09
ADRN	PIP4K2B	2.05414e+06	-1.51938	0.235284	-6.45764	1.06351e-10	8.31497e-09
ADRN	SNORD167	6652.48	-2.26576	0.350854	-6.45784	1.0621e-10	8.31497e-09
ADRN	MBOAT2	858970	-1.707	0.264521	-6.45316	1.09543e-10	8.52005e-09
ADRN	WASF1	669761	-1.6936	0.26257	-6.45012	1.11762e-10	8.66309e-09
ADRN	SAMD14	629983	-2.38151	0.369518	-6.44492	1.15658e-10	8.93469e-09
ADRN	DISP2	176340	-2.35684	0.365891	-6.44138	1.18392e-10	9.06841e-09
ADRN	LOC105369391	8332.76	-2.67653	0.415537	-6.44114	1.18583e-10	9.06841e-09
ADRN	LINC01238	46614.9	-2.52931	0.392927	-6.43712	1.21765e-10	9.24964e-09
ADRN	FAM27E3	29964.2	-2.50521	0.389445	-6.43276	1.25305e-10	9.45027e-09
ADRN	HUNK	212454	-2.44052	0.379362	-6.43323	1.24924e-10	9.45027e-09
ADRN	MANEAL	440078	-2.35502	0.366149	-6.43185	1.26057e-10	9.45027e-09
ADRN	SHANK2	311272	-2.50807	0.39012	-6.42898	1.28465e-10	9.56729e-09
ADRN	CSRNP3	618236	-2.40955	0.374872	-6.42765	1.29588e-10	9.58824e-09
ADRN	PRR3	408580	-1.46264	0.227902	-6.41786	1.38206e-10	1.01273e-08
ADRN	CLUHP3	42065.2	-1.86741	0.291279	-6.41106	1.44508e-10	1.04215e-08
ADRN	TMEFF1	1.12967e+06	-2.74869	0.429538	-6.39918	1.56211e-10	1.11596e-08
ADRN	PRKAA2	201950	-2.26268	0.354084	-6.39023	1.65632e-10	1.17223e-08
ADRN	TMEM178B	910807	-2.73371	0.427837	-6.38959	1.66329e-10	1.17352e-08
ADRN	STRC	10848.3	-2.40336	0.376455	-6.3842	1.72301e-10	1.20484e-08
ADRN	LRRC49	318702	-1.76428	0.276412	-6.3828	1.7388e-10	1.2081e-08
ADRN	R3HDM1	604250	-1.1747	0.184146	-6.3792	1.78019e-10	1.23309e-08
ADRN	CRMP1	4.54188e+06	-2.27615	0.357461	-6.36756	1.92065e-10	1.31047e-08
ADRN	SCN8A	430928	-2.1644	0.340013	-6.36563	1.94488e-10	1.31971e-08
ADRN	NFASC	827428	-1.69314	0.266085	-6.36315	1.97658e-10	1.33267e-08
ADRN	RBP2	1143.07	-4.11051	0.646737	-6.35577	2.07389e-10	1.38192e-08
ADRN	PKLR	99228.4	-2.31277	0.364427	-6.34632	2.20527e-10	1.45669e-08
ADRN	MORN4	349666	-1.86301	0.294086	-6.33494	2.37441e-10	1.55938e-08
ADRN	MGC27345	256496	-1.41313	0.22348	-6.32331	2.56024e-10	1.65754e-08
ADRN	SYN3	158021	-3.58694	0.567519	-6.32039	2.60901e-10	1.67484e-08
ADRN	LINC01771	5225.27	-3.06826	0.485971	-6.31367	2.72492e-10	1.73459e-08
ADRN	SS18L1	478188	-1.15377	0.182733	-6.31395	2.72009e-10	1.73459e-08
ADRN	KLHL23	638061	-2.08354	0.330122	-6.31143	2.76475e-10	1.7416e-08
ADRN	TFAP2B	1.05418e+06	-4.57205	0.725823	-6.29912	2.99337e-10	1.86893e-08
ADRN	DPYSL4	768578	-2.38212	0.378208	-6.29845	3.00643e-10	1.87195e-08
ADRN	GPRIN1	859382	-2.26287	0.360171	-6.28277	3.32592e-10	2.03748e-08
ADRN	CAMSAP1	1.13093e+06	-1.75004	0.278614	-6.28124	3.3589e-10	2.05217e-08
ADRN	MSANTD3-TMEFF1	1.16601e+06	-2.36313	0.376439	-6.2776	3.43829e-10	2.08947e-08
ADRN	L1CAM	3.67095e+06	-2.73078	0.435104	-6.27616	3.47047e-10	2.09784e-08
ADRN	SRRM4	631335	-2.60408	0.41508	-6.27367	3.52636e-10	2.12037e-08
ADRN	PKIA	1.11167e+06	-2.35615	0.375781	-6.27002	3.60995e-10	2.15924e-08
ADRN	NTN3	21721.9	-3.39039	0.541363	-6.2627	3.7837e-10	2.25725e-08
ADRN	TIGD1	166635	-1.76143	0.281286	-6.26206	3.7992e-10	2.26057e-08
ADRN	GNAO1	1.16424e+06	-2.18843	0.349525	-6.26116	3.82118e-10	2.2631e-08
ADRN	WNK3	146285	-1.62422	0.259433	-6.26067	3.83323e-10	2.2631e-08
ADRN	NYAP2	77798	-3.01501	0.481978	-6.25549	3.96281e-10	2.3156e-08
ADRN	PHOSPHO2-KLHL23	552747	-2.08587	0.333702	-6.25068	4.08663e-10	2.36973e-08
ADRN	JPH4	1.28063e+06	-2.31839	0.371409	-6.24215	4.31605e-10	2.47788e-08
ADRN	KRTAP5-2	41380.5	-3.03726	0.486574	-6.24213	4.31664e-10	2.47788e-08
ADRN	LOC105616981	11643.7	-3.68934	0.592854	-6.22301	4.87717e-10	2.74434e-08
ADRN	ALX3	84599	-2.40845	0.387236	-6.2196	4.98436e-10	2.79087e-08
ADRN	LINC00641	377970	-1.74108	0.280026	-6.21756	5.0496e-10	2.8027e-08
ADRN	LINC01237	4825.76	-2.03452	0.327631	-6.2098	5.30513e-10	2.92732e-08
ADRN	CNTN2	249097	-2.72374	0.438879	-6.20612	5.43089e-10	2.98228e-08
ADRN	NINL	386408	-1.35413	0.218226	-6.20519	5.46304e-10	2.99272e-08
ADRN	CTAGE10P	546.764	-5.66131	0.912991	-6.20084	5.61625e-10	3.06193e-08
ADRN	YPEL1	743657	-1.94191	0.313508	-6.19413	5.86092e-10	3.17255e-08
ADRN	RPS6KL1	537120	-2.05524	0.33305	-6.17096	6.78748e-10	3.62248e-08
ADRN	RNF157-AS1	116563	-1.91705	0.310746	-6.16919	6.86419e-10	3.65486e-08
ADRN	LINC00950	51247.9	-2.44132	0.395861	-6.16712	6.95469e-10	3.68582e-08
ADRN	MIR4697	10061.6	-2.60839	0.422988	-6.16659	6.97778e-10	3.68948e-08
ADRN	RADIL	292691	-2.21339	0.360143	-6.14585	7.95345e-10	4.1667e-08
ADRN	RNF157	1.21193e+06	-1.82978	0.297854	-6.14321	8.08699e-10	4.20763e-08
ADRN	SHANK1	502030	-2.35945	0.384979	-6.12877	8.8563e-10	4.58696e-08
ADRN	DNAJC6	930044	-2.69795	0.440358	-6.12672	8.97069e-10	4.63567e-08
ADRN	LHX4-AS1	119017	-1.81679	0.296588	-6.12565	9.03129e-10	4.65642e-08
ADRN	RUFY3	1.77318e+06	-1.54014	0.251635	-6.12052	9.32687e-10	4.77554e-08
ADRN	PURG	164373	-2.25759	0.368994	-6.11823	9.4623e-10	4.81331e-08
ADRN	PWAR5	60578.9	-2.62875	0.429752	-6.1169	9.5414e-10	4.84274e-08
ADRN	MARK1	463140	-1.75312	0.286706	-6.1147	9.67391e-10	4.89909e-08
ADRN	RALGPS1	443662	-2.46619	0.403402	-6.11347	9.74883e-10	4.9155e-08
ADRN	TTBK1	399764	-2.48812	0.406991	-6.11346	9.74947e-10	4.9155e-08
ADRN	TMOD2	1.64323e+06	-1.99398	0.326501	-6.1071	1.01456e-09	5.08148e-08
ADRN	SRGAP3	696323	-2.05853	0.337694	-6.09586	1.08851e-09	5.3926e-08
ADRN	SNORD116-23	180.81	-5.57363	0.914605	-6.09403	1.101e-09	5.44267e-08
ADRN	SGK494	262950	-2.12453	0.348879	-6.08958	1.13209e-09	5.58422e-08
ADRN	NKAIN1	441192	-2.52864	0.415524	-6.08543	1.16182e-09	5.69389e-08
ADRN	SYT14	174225	-3.01012	0.494678	-6.085	1.16494e-09	5.69694e-08
ADRN	GTF2IRD1	393750	-1.35202	0.222306	-6.08179	1.18849e-09	5.77495e-08
ADRN	SNAP91	1.22847e+06	-2.84503	0.467777	-6.08203	1.18668e-09	5.77495e-08
ADRN	CXXC4	555221	-2.53124	0.416288	-6.0805	1.19809e-09	5.80919e-08
ADRN	LRRC37A4P	295563	-1.69537	0.279111	-6.07418	1.24619e-09	5.97883e-08
ADRN	LOC101928307	169926	-2.86267	0.471852	-6.06688	1.30422e-09	6.231e-08
ADRN	MIR153-1	195.21	-5.55073	0.915914	-6.06032	1.35852e-09	6.44985e-08
ADRN	ZDHHC15	141045	-2.28134	0.376424	-6.06057	1.35641e-09	6.44985e-08
ADRN	MIAT	5.16832e+06	-2.61076	0.4312	-6.05464	1.40734e-09	6.62643e-08
ADRN	GARNL3	539496	-2.46355	0.407214	-6.04977	1.45055e-09	6.81579e-08
ADRN	GRIK2	653041	-2.62932	0.434696	-6.04863	1.46079e-09	6.84977e-08
ADRN	KIAA1211	925658	-2.62232	0.433903	-6.04358	1.50735e-09	7.0536e-08
ADRN	RIC8B	375543	-1.03375	0.171086	-6.04225	1.51976e-09	7.09707e-08
ADRN	MAP7D2	441913	-2.32536	0.385403	-6.03356	1.60386e-09	7.42891e-08
ADRN	FAM57B	654921	-2.58984	0.429513	-6.0297	1.64261e-09	7.57762e-08
ADRN	HCG8	69119.3	-1.57654	0.261597	-6.02658	1.6746e-09	7.70961e-08
ADRN	WDR17	204776	-2.18741	0.363032	-6.0254	1.68694e-09	7.73952e-08
ADRN	SCARNA22	1540.98	-2.68078	0.445489	-6.01761	1.77014e-09	8.08412e-08
ADRN	PPM1E	635277	-2.33858	0.388723	-6.01607	1.78702e-09	8.14488e-08
ADRN	FSD1L	508633	-2.01614	0.335223	-6.01431	1.80653e-09	8.21736e-08
ADRN	PROM2	34826.8	-2.08532	0.346849	-6.0122	1.8302e-09	8.30843e-08
ADRN	CEP97	378522	-1.66881	0.277591	-6.01176	1.83523e-09	8.30894e-08
ADRN	PGBD1	189026	-1.26076	0.209747	-6.01087	1.84533e-09	8.32737e-08
ADRN	GABRB3	1.01649e+06	-2.44589	0.40751	-6.00204	1.94857e-09	8.74134e-08
ADRN	LOC729080	20773.5	-2.40916	0.401522	-6.00007	1.97233e-09	8.77881e-08
ADRN	FAM117B	514332	-1.54991	0.258345	-5.99939	1.98065e-09	8.79864e-08
ADRN	LINC02175	12569.4	-2.57336	0.429076	-5.99745	2.00437e-09	8.86942e-08
ADRN	UNC80	713771	-2.47932	0.414067	-5.98771	2.12812e-09	9.32649e-08
ADRN	ATCAY	1.50586e+06	-2.18493	0.365627	-5.97584	2.28905e-09	9.9742e-08
ADRN	PPFIA3	522189	-2.19407	0.367205	-5.97505	2.30024e-09	9.98722e-08
ADRN	CFL1P1	10917.3	-2.40952	0.403578	-5.9704	2.3667e-09	1.0208e-07
ADRN	MAPT	4.19016e+06	-2.43324	0.408001	-5.9638	2.46446e-09	1.05767e-07
ADRN	FAM163A	768072	-2.3051	0.386595	-5.96258	2.4829e-09	1.06359e-07
ADRN	LOC103344931	137884	-1.30777	0.219506	-5.95779	2.55673e-09	1.09316e-07
ADRN	ZNRD1ASP	75132.4	-1.44325	0.242338	-5.95555	2.59206e-09	1.10412e-07
ADRN	BRSK1	565174	-2.04649	0.343797	-5.9526	2.63921e-09	1.12211e-07
ADRN	PARP6	1.22415e+06	-1.16349	0.195583	-5.94882	2.70081e-09	1.1419e-07
ADRN	ZNF454	39433.2	-1.48599	0.249927	-5.94569	2.75287e-09	1.15961e-07
ADRN	PKD1	2.72014e+06	-1.52675	0.256945	-5.94193	2.81694e-09	1.18037e-07
ADRN	ATL1	361816	-1.69342	0.285789	-5.92544	3.1147e-09	1.29291e-07
ADRN	LOC101928279	6227.76	-1.93775	0.327233	-5.92164	3.18756e-09	1.31836e-07
ADRN	MTA3	457995	-1.36605	0.230862	-5.91719	3.27485e-09	1.352e-07
ADRN	GCSHP3	88024.1	-1.15408	0.195195	-5.91245	3.37053e-09	1.37684e-07
ADRN	LRRC55	321189	-2.71404	0.459064	-5.91212	3.3773e-09	1.37684e-07
ADRN	HAND2	5.30198e+06	-2.16361	0.36685	-5.8978	3.68374e-09	1.49375e-07
ADRN	APBA2	920689	-2.02226	0.342982	-5.89611	3.72178e-09	1.5065e-07
ADRN	SEC61A2	295575	-1.50501	0.255273	-5.89571	3.73072e-09	1.50744e-07
ADRN	JAKMIP2-AS1	35018.1	-2.23089	0.378737	-5.89033	3.85416e-09	1.55181e-07
ADRN	GPRASP1	1.11358e+06	-2.02206	0.343538	-5.88598	3.95696e-09	1.58759e-07
ADRN	MYT1	727490	-2.43615	0.414027	-5.88405	4.00346e-09	1.60343e-07
ADRN	LOC100130172	13764.6	-1.92709	0.327758	-5.87963	4.11172e-09	1.64106e-07
ADRN	SLC38A1	3.22474e+06	-1.9959	0.339459	-5.87963	4.11183e-09	1.64106e-07
ADRN	MIR600HG	206920	-1.78532	0.303864	-5.87541	4.21804e-09	1.67465e-07
ADRN	LETM2	80118.6	-1.54287	0.262623	-5.87485	4.23238e-09	1.67742e-07
ADRN	LOC105372383	6309.53	-2.77206	0.471968	-5.8734	4.26943e-09	1.68362e-07
ADRN	CTC-338M12.4	89883.8	-1.37945	0.234965	-5.87088	4.33484e-09	1.70616e-07
ADRN	ZFP28	162978	-1.41997	0.241934	-5.86924	4.37787e-09	1.71716e-07
ADRN	TRIM2	1.65343e+06	-1.93771	0.330532	-5.8624	4.56235e-09	1.77729e-07
ADRN	ZNF713	112889	-1.78437	0.304368	-5.86253	4.55854e-09	1.77729e-07
ADRN	FBXO16	43365.6	-1.58063	0.269798	-5.85856	4.66911e-09	1.81351e-07
ADRN	IRGQ	790419	-1.2048	0.205651	-5.85848	4.67124e-09	1.81351e-07
ADRN	EFR3B	347304	-2.29154	0.391205	-5.85764	4.69494e-09	1.81961e-07
ADRN	RAB11FIP4	995315	-2.40009	0.409783	-5.85698	4.71352e-09	1.82371e-07
ADRN	INA	3.16719e+06	-2.71917	0.464876	-5.84923	4.93844e-09	1.90427e-07
ADRN	PRR7-AS1	9633.85	-1.6073	0.275149	-5.84158	5.17082e-09	1.97383e-07
ADRN	CHST10	235667	-1.22476	0.20977	-5.83857	5.26498e-09	2.00307e-07
ADRN	LHX4	28540.1	-1.93158	0.330973	-5.83606	5.34498e-09	2.02001e-07
ADRN	NOL4	290386	-2.56273	0.439255	-5.83426	5.403e-09	2.03519e-07
ADRN	TMEM145	307633	-2.47812	0.424863	-5.83274	5.45235e-09	2.05039e-07
ADRN	AFDN-AS1	38474.6	-2.14055	0.367063	-5.83157	5.49082e-09	2.05806e-07
ADRN	FAM169A	393778	-2.29077	0.392931	-5.82995	5.54439e-09	2.07473e-07
ADRN	CLIP3	2.05311e+06	-1.85136	0.31827	-5.81695	5.99319e-09	2.22079e-07
ADRN	MAPK8	903083	-1.53085	0.263463	-5.81049	6.22887e-09	2.28951e-07
ADRN	KHK	152210	-1.43794	0.247557	-5.80852	6.30264e-09	2.3129e-07
ADRN	FAM66C	58712.7	-1.56273	0.26928	-5.80337	6.49949e-09	2.37367e-07
ADRN	CLASP2	2.93554e+06	-1.83203	0.315699	-5.80309	6.51053e-09	2.3739e-07
ADRN	GPR137C	478777	-2.34505	0.404254	-5.80093	6.59473e-09	2.40075e-07
ADRN	PXYLP1	392650	-1.60592	0.276871	-5.80026	6.62129e-09	2.406e-07
ADRN	ATP6V0E2-AS1	100252	-1.82391	0.315056	-5.78916	7.074e-09	2.55888e-07
ADRN	PGBD5	257801	-2.12971	0.368055	-5.78638	7.19175e-09	2.59735e-07
ADRN	HFM1	113853	-2.19582	0.379648	-5.78385	7.30107e-09	2.63266e-07
ADRN	ANKLE1	44133	-1.9674	0.340302	-5.78134	7.41074e-09	2.66798e-07
ADRN	SCAMP5	1.32289e+06	-1.81438	0.313878	-5.78052	7.44703e-09	2.67054e-07
ADRN	USP22	4.06824e+06	-1.29796	0.22458	-5.7795	7.49221e-09	2.68038e-07
ADRN	MIR4724	6549.04	-2.86895	0.496672	-5.77634	7.63428e-09	2.72381e-07
ADRN	RPS6KA6	384902	-2.68378	0.465181	-5.76933	7.95892e-09	2.82078e-07
ADRN	FAM184A	228104	-1.81978	0.315489	-5.76812	8.01608e-09	2.83662e-07
ADRN	NUDT11	370635	-2.1065	0.365228	-5.76764	8.03874e-09	2.84023e-07
ADRN	SCRN1	2.33971e+06	-1.61861	0.28066	-5.76717	8.0615e-09	2.84386e-07
ADRN	COCH	277843	-2.16235	0.37503	-5.76581	8.12673e-09	2.86183e-07
ADRN	SLC6A2	387168	-3.43722	0.596172	-5.76549	8.14201e-09	2.86183e-07
ADRN	TRIM52	442001	-1.38488	0.240208	-5.76532	8.15012e-09	2.86183e-07
ADRN	KIF5C	5.0591e+06	-2.50609	0.434919	-5.7622	8.30244e-09	2.90191e-07
ADRN	RAB6B	1.59811e+06	-1.97279	0.342747	-5.75582	8.62202e-09	2.9998e-07
ADRN	CDK5R1	1.03409e+06	-2.46514	0.428569	-5.75204	8.81754e-09	3.05849e-07
ADRN	ZDHHC11	65965.3	-2.73631	0.476266	-5.74533	9.17392e-09	3.16389e-07
ADRN	ZNF711	810618	-2.02076	0.351725	-5.74528	9.17692e-09	3.16389e-07
ADRN	GRIK5	552803	-2.16484	0.376848	-5.74461	9.21341e-09	3.17167e-07
ADRN	ATAT1	908312	-2.28082	0.397072	-5.74409	9.24187e-09	3.17666e-07
ADRN	LOC105274304	22649.7	-1.85407	0.322997	-5.7402	9.45655e-09	3.24068e-07
ADRN	TAGLN3	836900	-2.15323	0.375229	-5.73843	9.55568e-09	3.26974e-07
ADRN	CGREF1	143613	-1.59454	0.278338	-5.72879	1.01148e-08	3.45068e-07
ADRN	SLC26A10	307500	-1.86677	0.325984	-5.72659	1.02472e-08	3.48436e-07
ADRN	PLPPR4	535351	-2.50186	0.437593	-5.71731	1.08224e-08	3.64301e-07
ADRN	KIAA0895L	1.00624e+06	-1.46888	0.256944	-5.71672	1.08602e-08	3.65035e-07
ADRN	REC8	885015	-2.01504	0.352508	-5.7163	1.08867e-08	3.65385e-07
ADRN	KIF1B	2.02625e+06	-2.09206	0.366013	-5.7158	1.09186e-08	3.65918e-07
ADRN	PDZD4	1.30992e+06	-2.08946	0.365904	-5.7104	1.12713e-08	3.75082e-07
ADRN	PRRC2B	3.956e+06	-1.46346	0.256399	-5.70773	1.14492e-08	3.80345e-07
ADRN	PRR36	352804	-2.74694	0.481517	-5.70476	1.16506e-08	3.85908e-07
ADRN	PHACTR3	260782	-2.09223	0.36701	-5.70074	1.19292e-08	3.93991e-07
ADRN	BEND3P3	75905.7	-2.29146	0.402307	-5.6958	1.22793e-08	4.04967e-07
ADRN	CCL27	4029.59	-2.48047	0.435912	-5.6903	1.26819e-08	4.16438e-07
ADRN	CPT1C	495856	-1.63832	0.287944	-5.68973	1.27242e-08	4.16625e-07
ADRN	ATP9A	2.07249e+06	-1.80673	0.317785	-5.68541	1.30503e-08	4.26079e-07
ADRN	TP53BP1	865658	-1.19745	0.21084	-5.67943	1.35147e-08	4.39352e-07
ADRN	SERF1A	14582.9	-1.82362	0.321122	-5.67891	1.35559e-08	4.39437e-07
ADRN	SERF1B	14582.9	-1.82362	0.321122	-5.67891	1.35559e-08	4.39437e-07
ADRN	LOC100506071	157139	-2.15754	0.380237	-5.6742	1.39341e-08	4.4978e-07
ADRN	TAL2	4386.63	-2.29099	0.403959	-5.67135	1.41679e-08	4.55392e-07
ADRN	LOC101593348	98884.5	-2.002	0.353301	-5.66657	1.45683e-08	4.66943e-07
ADRN	MRPS31P5	162281	-1.53492	0.270944	-5.66507	1.46962e-08	4.69723e-07
ADRN	ZFP90	679727	-1.07285	0.189596	-5.6586	1.52614e-08	4.85064e-07
ADRN	AUTS2	1.27582e+06	-1.71243	0.302663	-5.65789	1.53245e-08	4.86392e-07
ADRN	APLP1	1.74673e+06	-2.09208	0.36983	-5.65688	1.54147e-08	4.88574e-07
ADRN	SPIN3	225907	-1.9107	0.337969	-5.65349	1.57224e-08	4.96257e-07
ADRN	PCBP4	1.8235e+06	-2.0489	0.363089	-5.64297	1.67142e-08	5.23935e-07
ADRN	CROCCP3	206585	-1.82683	0.324569	-5.62849	1.81795e-08	5.65785e-07
ADRN	CEP83-AS1	20409.2	-1.7594	0.312619	-5.62795	1.82366e-08	5.66203e-07
ADRN	FANCE	151092	-1.40128	0.249238	-5.62227	1.88462e-08	5.84334e-07
ADRN	PAXBP1-AS1	99170.9	-1.46153	0.259992	-5.62143	1.89384e-08	5.86395e-07
ADRN	ELAVL3	1.75122e+06	-2.11222	0.375821	-5.62029	1.90636e-08	5.87875e-07
ADRN	SOCS7	726891	-1.76189	0.313486	-5.6203	1.90624e-08	5.87875e-07
ADRN	AKAP6	885260	-2.37917	0.423582	-5.61679	1.94542e-08	5.97495e-07
ADRN	KIF1A	4.2036e+06	-2.31698	0.412563	-5.61607	1.95349e-08	5.98986e-07
ADRN	TRO	469529	-1.63953	0.291945	-5.61589	1.95553e-08	5.98986e-07
ADRN	LOC100506127	196548	-2.58123	0.460205	-5.60887	2.03647e-08	6.20444e-07
ADRN	ACACA	1.14651e+06	-1.60353	0.286098	-5.60483	2.08464e-08	6.33426e-07
ADRN	RAPGEF6	1.15726e+06	-2.03525	0.363173	-5.60409	2.09357e-08	6.34438e-07
ADRN	LINC01963	554339	-1.90009	0.33918	-5.60201	2.11883e-08	6.4023e-07
ADRN	C5orf30	270248	-1.50301	0.268363	-5.60065	2.13548e-08	6.43722e-07
ADRN	MAB21L1	1.18229e+06	-2.8268	0.504866	-5.59911	2.15452e-08	6.48605e-07
ADRN	MMP24	534624	-1.46307	0.261793	-5.58867	2.28819e-08	6.81641e-07
ADRN	FZD3	648508	-2.07063	0.370796	-5.5843	2.34647e-08	6.98091e-07
ADRN	LOC100507599	76858	-1.57009	0.281297	-5.58161	2.38306e-08	7.08051e-07
ADRN	BRD8	813782	-1.0275	0.184156	-5.57949	2.41225e-08	7.14936e-07
ADRN	PHYHIPL	621995	-1.73629	0.311192	-5.57947	2.4125e-08	7.14936e-07
ADRN	STX18-AS1	19146.5	-1.33817	0.240089	-5.57366	2.49443e-08	7.37297e-07
ADRN	ZNF594	192024	-1.72727	0.310019	-5.5715	2.5256e-08	7.45543e-07
ADRN	IGSF9B	83379.5	-3.04336	0.546457	-5.56926	2.55817e-08	7.53207e-07
ADRN	DGKI	136874	-2.80568	0.503837	-5.56862	2.56765e-08	7.54049e-07
ADRN	LOC399815	16549.3	-2.94934	0.529756	-5.56735	2.5864e-08	7.58578e-07
ADRN	PATE4	844.087	-5.19408	0.934254	-5.5596	2.70392e-08	7.87974e-07
ADRN	ASXL3	282470	-2.56002	0.460886	-5.55457	2.78299e-08	8.06891e-07
ADRN	ZNF248	433050	-1.68728	0.303786	-5.55419	2.78903e-08	8.07613e-07
ADRN	C16orf92	116576	-2.4653	0.444067	-5.55164	2.83002e-08	8.17041e-07
ADRN	CTNNA2	711726	-2.56465	0.461974	-5.5515	2.83234e-08	8.17041e-07
ADRN	NUDT10	161925	-2.23944	0.403518	-5.54979	2.86014e-08	8.22975e-07
ADRN	LOC100506548	1.33269e+06	-1.92577	0.347048	-5.54901	2.87289e-08	8.24562e-07
ADRN	SLC7A14	624831	-2.53061	0.4561	-5.54836	2.88355e-08	8.26581e-07
ADRN	FRRS1L	848253	-2.82516	0.509332	-5.54679	2.90965e-08	8.30928e-07
ADRN	SVOP	397760	-2.20976	0.399012	-5.53807	3.05821e-08	8.71168e-07
ADRN	FABP12	685.982	-5.17635	0.934948	-5.53651	3.0855e-08	8.7675e-07
ADRN	UNC5A	357371	-2.49819	0.451252	-5.53613	3.0922e-08	8.77561e-07
ADRN	TMEM151B	802355	-2.37752	0.429762	-5.53218	3.16276e-08	8.92356e-07
ADRN	ZBED8	164523	-1.5143	0.273729	-5.53212	3.16391e-08	8.92356e-07
ADRN	ONECUT2	817806	-2.82438	0.510761	-5.52974	3.2071e-08	9.0342e-07
ADRN	TMEM246	639209	-1.99602	0.360999	-5.52915	3.21782e-08	9.05318e-07
ADRN	RNF182	287155	-2.53405	0.458476	-5.52711	3.25554e-08	9.12552e-07
ADRN	ADGRB3	459073	-2.33677	0.422906	-5.52552	3.28517e-08	9.16348e-07
ADRN	LINC01126	15931.9	-2.26012	0.409028	-5.5256	3.28368e-08	9.16348e-07
ADRN	YWHAQ	5.37731e+06	-1.03621	0.187802	-5.51758	3.43695e-08	9.55178e-07
ADRN	ZNF74	321635	-1.59248	0.288831	-5.51353	3.51713e-08	9.68107e-07
ADRN	SELENOI	711590	-1.49781	0.271774	-5.51123	3.56341e-08	9.78392e-07
ADRN	ZNF286A	468312	-1.78156	0.323345	-5.50977	3.59302e-08	9.85336e-07
ADRN	LOC101928725	8439.83	-1.34401	0.244219	-5.5033	3.72738e-08	1.0185e-06
ADRN	SAMD10	105448	-1.43645	0.261157	-5.50034	3.79056e-08	1.03206e-06
ADRN	ZFHX2	359437	-2.50912	0.456303	-5.4988	3.82391e-08	1.03865e-06
ADRN	HOXD3	229401	-2.09226	0.380609	-5.49713	3.86015e-08	1.046e-06
ADRN	USP49	416486	-1.82983	0.33291	-5.49649	3.87434e-08	1.0486e-06
ADRN	MTMR7	319715	-1.30091	0.236706	-5.49589	3.88739e-08	1.05089e-06
ADRN	IGFBPL1	1.85841e+06	-2.8126	0.511834	-5.49515	3.90381e-08	1.05407e-06
ADRN	TMEM63C	224043	-2.31298	0.421124	-5.4924	3.96508e-08	1.06557e-06
ADRN	TAS2R4	8565.41	-2.78495	0.507236	-5.49044	4.00929e-08	1.07287e-06
ADRN	DZIP3	628271	-1.25714	0.229097	-5.48736	4.07983e-08	1.0887e-06
ADRN	FAM131B	599360	-2.50654	0.457304	-5.48113	4.22613e-08	1.12249e-06
ADRN	RABGAP1L	412703	-2.04261	0.372853	-5.47834	4.29324e-08	1.13766e-06
ADRN	ZNF382	124760	-1.73836	0.317333	-5.47804	4.30054e-08	1.13827e-06
ADRN	TMEM246-AS1	15011.7	-2.29645	0.419361	-5.47607	4.34883e-08	1.14706e-06
ADRN	LOC101929680	40044.9	-2.5139	0.459444	-5.47163	4.45925e-08	1.17211e-06
ADRN	AMER3	239735	-2.43936	0.445852	-5.47124	4.46907e-08	1.17214e-06
ADRN	LOC101928786	3464.44	-2.98056	0.544858	-5.47035	4.49157e-08	1.17518e-06
ADRN	FRMPD3-AS1	524.959	-4.44046	0.812075	-5.46804	4.55028e-08	1.18918e-06
ADRN	RBFOX2	3.51718e+06	-1.48343	0.271353	-5.46679	4.58261e-08	1.19489e-06
ADRN	KIF3A	917059	-1.54434	0.282575	-5.46522	4.62337e-08	1.20276e-06
ADRN	PKIA-AS1	8484.1	-2.63272	0.481832	-5.46398	4.65582e-08	1.20845e-06
ADRN	GATA3-AS1	116556	-2.67144	0.48901	-5.46296	4.68255e-08	1.21262e-06
ADRN	BRSK2	757416	-2.25064	0.412119	-5.46113	4.73103e-08	1.22131e-06
ADRN	TBC1D24	398403	-1.29861	0.237805	-5.46083	4.73909e-08	1.22171e-06
ADRN	KALRN	519627	-2.03306	0.372476	-5.45821	4.80946e-08	1.23705e-06
ADRN	STMN1	8.6068e+06	-1.77974	0.326446	-5.45187	4.98441e-08	1.27772e-06
ADRN	PCDHA3	581568	-1.99878	0.366801	-5.44922	5.05917e-08	1.29108e-06
ADRN	TMEM14A	483604	-1.28679	0.236256	-5.44659	5.13445e-08	1.30736e-06
ADRN	FSD1	524877	-2.07136	0.380427	-5.44483	5.18544e-08	1.31887e-06
ADRN	LIN28B	312149	-3.29397	0.605206	-5.44273	5.24714e-08	1.33159e-06
ADRN	NIPSNAP1	1.25174e+06	-1.47298	0.270667	-5.44202	5.26784e-08	1.33536e-06
ADRN	SRRM3	805797	-2.13011	0.39159	-5.43963	5.33914e-08	1.35043e-06
ADRN	ZSWIM5	178914	-2.27302	0.41792	-5.43888	5.36151e-08	1.35458e-06
ADRN	ZNF606	182334	-1.32142	0.24313	-5.43504	5.47839e-08	1.37952e-06
ADRN	GPLD1	114117	-2.16836	0.39945	-5.42837	5.68703e-08	1.43048e-06
ADRN	ZNF528	372610	-1.86777	0.344238	-5.42581	5.76911e-08	1.44793e-06
ADRN	LOC102546294	11959.3	-2.11828	0.390436	-5.42543	5.7814e-08	1.44898e-06
ADRN	ARL10	106294	-2.24313	0.413605	-5.42335	5.84932e-08	1.46323e-06
ADRN	ZNF250	227333	-1.50546	0.277696	-5.42127	5.91763e-08	1.47708e-06
ADRN	PIANP	527755	-2.19567	0.405078	-5.42035	5.94821e-08	1.48146e-06
ADRN	CAMK4	958611	-2.87043	0.52978	-5.41815	6.02176e-08	1.49651e-06
ADRN	CAND2	149052	-1.33215	0.24591	-5.4172	6.05392e-08	1.50286e-06
ADRN	DEPDC4	8000.73	-1.58232	0.292335	-5.41269	6.20858e-08	1.53603e-06
ADRN	KIAA0895	186845	-1.79015	0.33075	-5.41239	6.21882e-08	1.53603e-06
ADRN	MPP3	466555	-1.86272	0.344162	-5.41232	6.22121e-08	1.53603e-06
ADRN	USH2A	9362.22	-2.38695	0.441056	-5.41189	6.23623e-08	1.53807e-06
ADRN	SNORA63E	2815.84	-1.88774	0.348845	-5.41139	6.25362e-08	1.54069e-06
ADRN	RIMS4	468417	-2.19291	0.405343	-5.41002	6.30173e-08	1.54609e-06
ADRN	SNORA80D	2556.95	-3.85687	0.713126	-5.40839	6.35921e-08	1.55828e-06
ADRN	CCEPR	169427	-2.64607	0.489529	-5.40535	6.46836e-08	1.57655e-06
ADRN	PREPL	2.08295e+06	-1.50408	0.27837	-5.40318	6.54696e-08	1.5906e-06
ADRN	SV2A	633509	-2.00816	0.372258	-5.39454	6.87005e-08	1.66378e-06
ADRN	CAPN10-AS1	56597.7	-1.50961	0.280166	-5.38829	7.11319e-08	1.71587e-06
ADRN	ZBTB12	192350	-2.18321	0.405315	-5.38644	7.18673e-08	1.72944e-06
ADRN	ADCYAP1R1	760702	-2.1356	0.396532	-5.3857	7.21651e-08	1.73478e-06
ADRN	C17orf100	82501.7	-1.54284	0.286502	-5.3851	7.24027e-08	1.73801e-06
ADRN	PCDHA4	577228	-2.00968	0.373534	-5.38019	7.44091e-08	1.77747e-06
ADRN	ACVR2B	1.03511e+06	-2.46249	0.45775	-5.37955	7.46712e-08	1.78e-06
ADRN	LOC100132813	14212.5	-2.60319	0.48389	-5.37972	7.46026e-08	1.78e-06
ADRN	PLCG1	1.40827e+06	-1.13109	0.210365	-5.37677	7.58332e-08	1.80393e-06
ADRN	LINC01521	130571	-1.2936	0.240776	-5.37263	7.75972e-08	1.84013e-06
ADRN	LINC00680	115572	-1.13353	0.211132	-5.3688	7.92612e-08	1.87568e-06
ADRN	DPYSL2	4.3175e+06	-1.18877	0.221742	-5.36104	8.27445e-08	1.95002e-06
ADRN	LOC100133077	5401.47	-3.19637	0.59641	-5.35934	8.35249e-08	1.96637e-06
ADRN	GDAP1L1	874088	-2.37254	0.443138	-5.35396	8.60516e-08	2.02168e-06
ADRN	ADGRL3	565995	-2.26239	0.422811	-5.35083	8.75503e-08	2.05055e-06
ADRN	ERCC3	623154	-0.647305	0.12099	-5.35008	8.79137e-08	2.05694e-06
ADRN	KCNJ9	68531	-2.70569	0.505859	-5.3487	8.85901e-08	2.07065e-06
ADRN	ACTL6B	524441	-2.29542	0.429537	-5.34393	9.09527e-08	2.11502e-06
ADRN	LOC100129917	34815.7	-2.03005	0.380513	-5.33502	9.55341e-08	2.21703e-06
ADRN	PCDHA2	577686	-1.99528	0.374246	-5.33147	9.7421e-08	2.25394e-06
ADRN	ZNF483	25830.6	-2.34507	0.440791	-5.32014	1.0369e-07	2.37965e-06
ADRN	FBXW12	1793.08	-3.22997	0.607217	-5.3193	1.04165e-07	2.38815e-06
ADRN	PNMAL1	694825	-2.15808	0.405723	-5.3191	1.04284e-07	2.38848e-06
ADRN	TMOD1	3.35605e+06	-1.87839	0.353528	-5.31328	1.07668e-07	2.45856e-06
ADRN	PCDHA5	565066	-1.97993	0.372918	-5.30928	1.10061e-07	2.51069e-06
ADRN	SLC39A6	1.43882e+06	-1.14366	0.215508	-5.30681	1.11558e-07	2.54229e-06
ADRN	ADAM22	1.14832e+06	-2.55058	0.480723	-5.30571	1.12236e-07	2.5552e-06
ADRN	JAKMIP2	461781	-1.94254	0.366346	-5.30247	1.14245e-07	2.59315e-06
ADRN	MSI2	1.53647e+06	-1.66533	0.314089	-5.30208	1.14488e-07	2.5935e-06
ADRN	CCSAP	551965	-1.49382	0.282066	-5.29601	1.18361e-07	2.66799e-06
ADRN	REEP2	921790	-2.11843	0.400133	-5.29432	1.19461e-07	2.68722e-06
ADRN	GOLGA7B	263098	-2.17556	0.41103	-5.29293	1.20369e-07	2.69989e-06
ADRN	NALCN-AS1	27092.5	-2.75934	0.521415	-5.29203	1.20968e-07	2.71065e-06
ADRN	SLC44A5	251311	-3.36013	0.635181	-5.29004	1.22289e-07	2.73488e-06
ADRN	RIPPLY2	53428.5	-2.16775	0.409821	-5.2895	1.22653e-07	2.74033e-06
ADRN	GATA3	2.5117e+06	-2.45612	0.464519	-5.28744	1.2404e-07	2.7686e-06
ADRN	PCDHA8	567825	-1.98622	0.375876	-5.28423	1.26232e-07	2.81202e-06
ADRN	GLCCI1	1.5406e+06	-2.35711	0.446115	-5.28363	1.26652e-07	2.81863e-06
ADRN	ZNF286B	204875	-2.16433	0.409703	-5.28269	1.27299e-07	2.83026e-06
ADRN	TTL	1.42985e+06	-1.3725	0.260209	-5.27462	1.33034e-07	2.94628e-06
ADRN	DBN1	2.62545e+06	-1.24551	0.236145	-5.27432	1.3325e-07	2.9482e-06
ADRN	SKIDA1	95002.1	-2.07597	0.393666	-5.27343	1.33896e-07	2.95961e-06
ADRN	TVP23A	166885	-1.13862	0.215946	-5.2727	1.34434e-07	2.96862e-06
ADRN	CTNND2	432998	-2.56178	0.485989	-5.27128	1.35477e-07	2.98587e-06
ADRN	MIR6511B1	2115.83	-1.78315	0.338464	-5.26837	1.37643e-07	3.02482e-06
ADRN	HOOK1	199186	-2.03178	0.385689	-5.26793	1.37974e-07	3.02659e-06
ADRN	RAB39B	210249	-1.92084	0.364631	-5.26791	1.37989e-07	3.02659e-06
ADRN	STH	3723.77	-3.20231	0.608048	-5.26654	1.39021e-07	3.0463e-06
ADRN	KCNQ5	546430	-2.66328	0.505972	-5.26368	1.41198e-07	3.08807e-06
ADRN	CXXC4-AS1	5130.15	-2.33043	0.442984	-5.26074	1.43476e-07	3.13488e-06
ADRN	TUBB	1.63883e+07	-1.38498	0.263318	-5.25971	1.44285e-07	3.14954e-06
ADRN	REEP1	779494	-2.24028	0.426426	-5.25363	1.49131e-07	3.2398e-06
ADRN	OTUD3	281835	-1.18395	0.225661	-5.24659	1.5494e-07	3.35003e-06
ADRN	C16orf45	583749	-1.05546	0.201211	-5.24554	1.55823e-07	3.36592e-06
ADRN	DGKD	644033	-1.03211	0.196775	-5.24512	1.56179e-07	3.37041e-06
ADRN	KIF5A	1.2583e+06	-2.88195	0.550152	-5.23846	1.61926e-07	3.4757e-06
ADRN	LOC102724596	3653.71	-1.60097	0.30562	-5.23844	1.61941e-07	3.4757e-06
ADRN	WNK2	309941	-2.63187	0.502996	-5.23239	1.67329e-07	3.57047e-06
ADRN	PLD6	190564	-1.49483	0.285741	-5.23141	1.68218e-07	3.58608e-06
ADRN	POMK	24428.9	-2.03797	0.389674	-5.22994	1.69562e-07	3.60798e-06
ADRN	OTUD7A	141586	-2.06367	0.394833	-5.22668	1.72579e-07	3.66022e-06
ADRN	SPTBN2	1.14584e+06	-2.07698	0.397387	-5.2266	1.7266e-07	3.66022e-06
ADRN	ARMCX4	274176	-1.78669	0.341883	-5.22602	1.73202e-07	3.6649e-06
ADRN	ADAM1A	167128	-1.72941	0.331018	-5.22452	1.74611e-07	3.68786e-06
ADRN	ADGRL1	1.53681e+06	-1.58728	0.304127	-5.21915	1.79744e-07	3.78927e-06
ADRN	NIPBL-AS1	471506	-1.59224	0.305093	-5.21887	1.80022e-07	3.79161e-06
ADRN	LOC102723557	1200.4	-2.666	0.511097	-5.21623	1.82604e-07	3.8389e-06
ADRN	LOC105378683	2961.62	-1.99851	0.383197	-5.21535	1.83475e-07	3.85095e-06
ADRN	SARM1	999184	-1.34763	0.258408	-5.21513	1.83684e-07	3.85095e-06
ADRN	ZNF667	217102	-1.75465	0.336446	-5.21526	1.83557e-07	3.85095e-06
ADRN	ZSCAN23	28638.8	-2.7609	0.52965	-5.21268	1.86134e-07	3.89871e-06
ADRN	SNHG20	209801	-1.36793	0.262725	-5.20672	1.9221e-07	4.01123e-06
ADRN	ZNF793	386809	-1.77095	0.340168	-5.20611	1.92845e-07	4.01358e-06
