# Supplementary material for: Association of high-risk neuroblastoma classification based on expression profiles with differentiation and metabolism
Source: PLoS One. 2021 Jan 19;16(1):e0245526. doi: 10.1371/journal.pone.0245526 (PMC7815088; doi:10.1371/journal.pone.0245526)
Supplement: S8 Table — (XLSX) [file pone.0245526.s015.xlsx]

## Sheet: TableS8
S8 Table. Results of copy number analysis of ATRX- and MYCN-clusters using GISTIC software.
Cluster	ATRX	ATRX	ATRX	ATRX	ATRX	ATRX	ATRX	ATRX	MYCN	MYCN	MYCN	MYCN	MYCN	MYCN	MYCN
Status	Amplification	Amplification	Amplification	Amplification	Amplification	Amplification	Amplification	Deletion	Amplification	Amplification	Amplification	Amplification	Deletion	Deletion	Deletion
cytoband	17q22	2p24.3	1q42.12	8q24.21	11q13.2	7p15.3	14q12	11q22.3	2p24.3	17q21.33	2p23.2	1q43	1p36.13	11q23.2	9p21.3
q value	0.00071579	0.0019834	0.0099192	0.044143	0.097077	0.23768	0.23768	0.026919	3.0058e-23	0.0051337	0.003705	0.21172	0.00010927	0.073524	0.076914
residual q value	0.00071579	0.0019834	0.0099192	0.044143	0.097077	0.23768	0.23768	0.026919	6.1513e-23	0.0051337	0.0092227	0.21172	0.00010927	0.073524	0.076914
wide peak boundaries	chr17:47700014-55799901	chr2:15097264-21084240	chr1:222083505-226549080	chr8:126368256-130161718	chr11:64575327-73417580	chr7:18620075-24515264	chr14:1-47816177	chr11:72257422-135006516	chr2:15722413-16483998	chr17:45249170-66521852	chr2:25522940-31109412	chr1:228901173-249250621	chr1:1-55149162	chr11:77731326-135006516	chr9:21968647-22740209
genes in wide peak	CHAD	RHOB	hsa-mir-320b-2	hsa-mir-1208	hsa-mir-139	hsa-mir-1183	hsa-mir-3172	hsa-mir-3167	DDX1	hsa-mir-635	hsa-mir-4263	hsa-mir-3124	hsa-mir-761	hsa-mir-3167	CDKN2A
	COL1A1	DDX1	PARP1	hsa-mir-1207	hsa-mir-3165	hsa-mir-3146	hsa-mir-624	hsa-mir-100	MYCN	hsa-mir-548d-2	hsa-mir-1301	hsa-mir-3123	hsa-mir-30c-1	hsa-mir-100	CDKN2B
	COX11	KCNS3	CAPN2	hsa-mir-1205	hsa-mir-548k	CLK2P	hsa-mir-3171	hsa-mir-4301	MYCNOS	hsa-mir-634	ALK	hsa-mir-1537	hsa-mir-4255	hsa-mir-4301	DMRTA1
	DLX3	MATN3	EPHX1	hsa-mir-1204	hsa-mir-3164	IL6	hsa-mir-4307	hsa-mir-34c		hsa-mir-4315-2	CAD	hsa-mir-1182	hsa-mir-552	hsa-mir-34c	FLJ35282
	DLX4	MYCN	H3F3A	MYC	hsa-mir-3163	ITGB8	hsa-mir-208b	hsa-mir-1260b		hsa-mir-633	CENPA	ACTA1	hsa-mir-4254	hsa-mir-1260b	CDKN2B-AS1
	HLF	SDC1	LBR	POU5F1B	hsa-mir-612	NPY	hsa-mir-1201	hsa-mir-548l		hsa-mir-21	DNMT3A	ACTN2	hsa-mir-1976	hsa-mir-548l
	ITGA3	VSNL1	NVL	PVT1	hsa-mir-194-2	SP4	ANG	hsa-mir-1304		hsa-mir-301a	DTNB	ADSS	hsa-mir-3115	hsa-mir-1304
	NME1	LAPTM4A	SRP9	TRIB1	ACTN3	TWIST1	APEX1	hsa-mir-1261		hsa-mir-142	FOSL2	AGT	hsa-mir-4253	hsa-mir-1261
	NME2	MYCNOS	LEFTY2	FAM84B	ADRBK1	DNAH11	ARHGAP5	hsa-mir-3166		hsa-mir-3185	FTH1P3	CHML	hsa-mir-1256	hsa-mir-3166
	PDK2	PUM2	TLR5	NSMCE2	ALDH3B1	HDAC9	BCL2L2	hsa-mir-4300		hsa-mir-196a-1	GCKR	LYST	hsa-mir-1290	hsa-mir-4300
	SGCA	NBAS	TP53BP2	LOC727677	ALDH3B2	RAPGEF5	CEBPE	hsa-mir-708		hsa-mir-10a	GTF3C2	CHRM3	hsa-mir-1273d	hsa-mir-708
	TRIM25	WDR35	DEGS1	LOC100130231	PHOX2A	GPNMB	CFL2	hsa-mir-326		hsa-mir-1203	HADHA	FH	hsa-mir-34a	ACAT1
	COIL	RDH14	TAF1A	MIR1205	ARL2	IGF2BP3	CMA1	hsa-mir-139		hsa-mir-152	HADHB	GALNT2	hsa-mir-4252	ACRV1
	AKAP1	C2orf43	TMEM63A	MIR1206	BBS1	NUPL2	LTB4R	ACAT1		APOH	KCNK3	GNG4	hsa-mir-551a	BIRC2
	SPOP	HS1BP3	LEFTY1	MIR1207	CCND1	TRA2A	CTSG	ACRV1		ATP5G1	KHK	HNRNPU	hsa-mir-4251	BIRC3
	DGKE	SMC6	FBXO28	MIR1204	C11orf2	TOMM7	DAD1	BIRC2		CA4	KIF3C	KCNK1	hsa-mir-429	APLP2
	ABCC3	FAM49A	CNIH4	MIR1208	MRPL49	CDCA7L	COCH	BIRC3		CACNG1	MPV17	LGALS8	hsa-mir-1302-2	APOA1
	CACNA1G	NT5C1B	PYCR2	PCAT1	ZNHIT2	KLHL7	FKBP3	APLP2		CD79B	PPM1G	MTR	AK2	APOA4
	SPAG9	OSR1	SUSD4		CAPN1	STK31	FOXG1	APOA1		CDC27	PPP1CB	NID1	ALPL	APOC3
	NOG	TTC32	ENAH		CFL1	FAM126A	GPR33	APOA4		CHAD	UCN	RAB4A	RERE	ARCN1
	TOM1L1	GDF7	ACBD3		CHKA	CCDC126	GZMH	APOC3		CLTC	SLC30A3	RGS7	ATP6V0B	ATM
	TOB1	MSGN1	AIDA		CPT1A	C7orf30	GZMB	ARCN1		COL1A1	SLC5A6	RYR2	BAI2	FXYD2
	SLC35B1	GEN1	HHIPL2		CST6	TWISTNB	FOXA1	ARRB1		COX11	EIF2B4	TARBP1	BMP8B	CXCR5
	KAT7	FLJ12334	WDR26		CTSW	SP8	HNRNPC	ATM		CSH1	OTOF	TBCE	C1QA	CASP1
	MMD	RAD51AP2	MIXL1		DHCR7	FERD3L	CTAGE5	FXYD2		CSH2	MRPL33	GPR137B	C1QB	CASP4
	UTP18	NT5C1B-RDH14	DISP1		CTTN	RPL23P8	MMP14	CXCR5		CSHL1	BRE	TSNAX	C1QC	CASP5
	MRPL27	MIR4757	DNAH14		FAU	TMEM196	MYH6	CAPN5		CYB561	SNX17	ZNF124	CA6	CBL
	LUC7L3		BROX		FGF3	STEAP1B	MYH7	CASP1		ACE	SUPT7L	GNPAT	CAPZB	CD3D
	MBTD1		CNIH3		FGF4	RPS2P32	NEDD8	CASP4		DDX5	PREB	KMO	CASP9	CD3E
	LINC00483		C1orf55		FOLR1	ABCB5	NFATC4	CASP5		DLX3	CGREF1	EXO1	RUNX3	CD3G
	EPN3		C1orf65		FOLR2	C7orf46	NFKBIA	CBL		DLX4	RAB10	GGPS1	TNFRSF8	CTSC
	TMEM100		LIN9		FOLR3	MACC1	NOVA1	SERPINH1		ERN1	EMILIN1	TOMM20	CDA	CHEK1
	RSAD1		MIA3		GSTP1	SNORD93	PNP	CD3D		BPTF	GPN1	URB2	CDK11B	CRYAB
	LRRC59		CAPN8		SLC29A2	MIR3146	NRL	CD3E		GH1	MAPRE3	CEP170	CDC20	DDX6
	CA10		FAM177B		IGHMBP2	LOC100506178	OXA1L	CD3G		GH2	SLC4A1AP	AKT3	CDC42	DDX10
	PCTP		H3F3AP4		INPPL1	KLHL7-AS1	PAX9	CTSC		GIP	WDR43	ZNF238	CDKN2C	DLAT
	SCPEP1		MIR320B2		KRTAP5-9		PCK2	CHEK1		GNGT2	IFT172	SPHAR	CD52	DLG2
	XYLT2		MIR4742		LRP5		PNN	CLNS1A		HLF	SNORD53	CAPN9	RCC1	DPAGT1
	SPATA20				LTBP3		PRKD1	CRYAB		HOXB1	NRBP1	SDCCAG8	CLCN6	DRD2
	ACSF2				MEN1		PSMA6	DDX6		HOXB2	C2orf28	COG2	CLCNKA	ETS1
	FAM117A				MAP3K11		PSMB5	DDX10		HOXB3	YPEL5	RBM34	CLCNKB	FDX1
	MYCBPAP				NDUFV1		PSME1	DLAT		HOXB4	TMEM214	ABCB10	PLK3	FLI1
	KIF2B				NDUFS8		PSME2	DLG2		HOXB5	C2orf18	OPN3	CNR2	FUT4
	PPP1R9B				NUMA1		RABGGTA	DPAGT1		HOXB6	TRMT61B	TRIM58	COL8A2	SLC37A4
	ANKRD40				OVOL1		RNASE1	DRD2		HOXB7	ASXL2	AHCTF1	COL9A2	GRIA4
	MSI2				P2RY2		RNASE2	ETS1		HOXB8	DPYSL5	OR1C1	COL16A1	GRIK4
	WFIKKN2				P2RY6		RNASE3	FDX1		HOXB9	TRIM54	OR2M4	CORT	GRM5
	EME1				PC		RNASE4	FLI1		ICAM2	AGBL5	OR2L2	CPT2	GUCY1A2
	ANKFN1				PDE2A		RNASE6	FUT4		ITGA3	RBKS	OR2L1P	CSF3R	H2AFX
	TMEM92				PPP1CA		SALL2	SLC37A4		ITGB3	FNDC4	OR2T1	CTPS	HMBS
	SAMD14				PPP2R5B		SRP54	LRRC32		KPNB1	CCDC121	TAF5L	CYP4A11	HSPA8
	MTVR2				PTPRCAP		SSTR1	GRIA4		KPNA2	CLIP4	DISC2	CYP4B1	HSPB2
	STXBP4				RAB6A		TEP1	GRIK4		LPO	LBH	DISC1	DDOST	HTR3A
	LOC253962				RAD9A		TGM1	GRM5		MAP3K3	C2orf16	PPPDE1	DFFA	IL10RA
	TAC4				RBM4		NKX2-1	GUCY1A2		MPO	ZNF512	SCCPDH	DFFB	IL18
	LOC284080				RELA		PABPN1	H2AFX		TRIM37	ABHD1	ARID4B	DIO1	STT3A
	C17orf67				DPF2		GEMIN2	HMBS		MYL4	EPT1	EGLN1	DPH2	KCNJ1
	HILS1				RPS6KB2		AP1G2	HSPA8		NFE2L1	CAPN13	KIAA1383	DVL1	KCNJ5
	RNF126P1				SIPA1		SLC7A7	HSPB2		NGFR	CCDC164	KIF26B	E2F2	VWA5A
	LOC400604				SPTBN2		CPNE6	HTR3A		NME1	CIB4	HEATR1	ECE1	MCAM
	NME1-NME2				TM7SF2		AKAP6	IL10RA		NME2	ZNF513	ZNF692	EDN2	MLL
	FLJ45513				ZFPL1		KIAA0391	IL18		PDK2	TCF23	NUP133	PHC2	MMP1
	MIR3614				FOSL1		TOX4	STT3A		PECAM1	FAM59B	ERO1LB	MEGF6	MMP3
	LOC100506650				PPFIA1		REC8	KCNJ1		PHB	PLB1	FMN2	EPHA2	MMP7
					CTSF		PARP2	KCNJ5		2018-09-04	GPR113	ZNF695	ELAVL4	MMP8
					FADD		DHRS2	VWA5A		PRKAR1A	FAM179A	SIPA1L2	ENO1	MMP10
					BANF1		EFS	MAP6		PRKCA	KRTCAP3	ZP4	EPB41	MMP12
					AIP		IRF9	MCAM		PSMC5	SPDYA	TFB2M	EPHA8	MMP13
					SART1		PRMT5	MLL		PSMD12	LCLAT1	GREM2	EPHB2	MRE11A
					FIBP		SEC23A	MMP1		RAD51C	DNAJC5G	SMYD3	EPS15	MTNR1B
					PITPNM1		TM9SF1	MMP3		RPS6KB1	C2orf70	ARV1	EXTL1	NCAM1
					RIN1		EDDM3A	MMP7		SCN4A	C2orf53	TTC13	EYA3	NDUFC2
					MTL5		DHRS4	MMP8		SRSF1	C2orf71	PGBD5	FAAH	NFRKB
					ARHGEF17		RIPK3	MMP10		SGCA	SNORD92	ZNF669	FABP3	NNMT
					FCHSD2		AP4S1	MMP12		SMARCD2	OST4	ZNF672	FGR	NPAT
					FGF19		BAZ1A	MMP13		SP2	MIR1301	PCNXL2	FHL3	NRGN
					CCS		SUPT16H	MRE11A		SUPT4H1	LOC100302650	SH3BP5L	FOXE3	OPCML
					RCE1		ACIN1	MTNR1B		TBX2	MIR4263	OR2G3	FOXD2	PAFAH1B2
					NAALADL1		FAM179B	MYO7A		TRIM25	LOC100505624	OR2G2	MTOR	PGR
					IL18BP		SCFD1	NCAM1		VEZF1	LOC100505716	OR2C3	FUCA1	POU2AF1
					DPP3		KHNYN	NDUFC2		COIL		C1orf124	IFI6	PPP2R1B
					KCNK7		SLC7A8	NFRKB		AKAP1		NTPCR	GABRD	PRCP
					CDK2AP2		HECTD1	NNMT		EPX		EFCAB2	GALE	PTS
					TCIRG1		HEATR5A	NPAT		AXIN2		KIAA1804	GJA4	PVRL1
					RBM14		NGDN	NRGN		SPOP		ZNF496	GJB3	RDX
					CDC42EP2		LRP10	OMP		PPM1D		C1orf198	GJB5	RPS25
					KAT5		NKX2-8	OPCML		DGKE		ZNF670	GNB1	SC5DL
					SSSCA1		TINF2	P2RY2		SKAP1		NLRP3	SFN	SCN2B
					DRAP1		OR10G3	P2RY6		ABCC3		FAM36A	GPR3	SCN4B
					STARD10		OR10G2	PAFAH1B2		RGS9		C1orf96	GPX7	SDHD
					YIF1A		OR4E2	PAK1		CACNA1G		OR2M5	GRIK3	ST3GAL4
					EHD1		CIDEB	PDE2A		SPAG9		OR2M3	GUCA2A	SLN
					SF3B2		CHMP4A	PGR		MTMR4		OR2T12	GUCA2B	SORL1
					CCDC85B		STXBP6	POU2AF1		SLC16A6		OR14C36	HCRTR1	SRPR
					B3GNT1		STRN3	PPP2R1B		NOG		OR2T34	HDAC1	ST14
					SHANK2		SLC39A2	PRCP		BZRAP1		OR2T10	ZBTB48	TAGLN
					KDM2A		FAM158A	PRKRIR		TBX4		OR2T4	HMGN2	TECTA
					ATG2A		ZNF219	PTS		NPEPPS		OR2T11	HMGCL	THRSP
					FAM168A		GMPR2	PVRL1		TBKBP1		OR2B11	HPCA	THY1
					CLCF1		SLC22A17	RAB6A		MRC2		WDR64	HSPG2	TRPC6
					FAM89B		MBIP	RDX		HELZ		C1orf131	HTR1D	TYR
					POLA2		KLHL28	SNORD15A		MED13		EDARADD	HTR6	UPK2
					BRMS1		HAUS4	RPS3		TOM1L1		SLC35F3	ID3	ZBTB16
					C11orf51		PPP2R3C	RPS25		TOB1		B3GALNT2	TNFRSF9	ZNF202
					MYEOV		PRPF39	SC5DL		SLC35B1		C1orf150	INPP5B	CUL5
					SAC3D1		C14orf119	SCN2B		DCAF7		LOC148824	IPP	PICALM
					SNX15		RNF31	SCN4B		CALCOCO2		LOC149134	STMN1	FZD4
					RHOD		RBM23	SDHD		HOXB13		EXOC8	LCK	BARX2
					EFEMP2		MIS18BP1	ST3GAL4		APPBP2		CNST	MAGOH	OR7E2P
					GAL		C14orf167	SLN		IGF2BP1		PLD5	MATN1	JRKL
					SUV420H1		G2E3	SORL1		GNA13		C1orf100	MFAP2	EED
					CABP2		OSGEP	SRPR		CBX1		OR2T6	MPL	ZNF259
					C11orf24		ARHGEF40	ST14		TLK2		LOC255654	MTF1	MTMR2
					SSH3		EAPP	TAGLN		KAT7		C1orf101	MTHFR	USP2
					LAMTOR1		METTL3	TECTA		POLG2		PGBD2	MUTYH	PCSK7
					ANO1		LTB4R2	THRSP		NXPH3		OR2L13	MYCL1	HTR3B
					NADSYN1		SDR39U1	THY1		SNF8		OR14A16	NASP	ZW10
					FAM86C1		RPGRIP1	TRPC6		DDX42		HNRNPU-AS1	NBL1	MMP20
					CCDC87		NDRG2	TYR		ZNF652		VN1R5	NDUFS5	UBE4A
					PPP6R3		NYNRIN	UCP2		PPM1E		LOC339529	NFYC	MED17
					RNF121		HOMEZ	UCP3		ARSG		LOC339535	NPPA	EI24
					CDC42BPG		CHD8	UPK2		MMD		OR6F1	NPPB	FEZ1
					PACS1		FANCM	UVRAG		NOL11		OR2W3	NRD1	CEP57
					CABP4		CCNB1IP1	WNT11		TANC2		OR2T8	YBX1	ARHGAP32
					CD248		SNX6	ZBTB16		PITPNC1		OR2T3	OPRD1	GAB2
					CORO1B		C14orf93	ZNF202		OR4D1		OR2T29	ORC1	C2CD2L
					SCYL1		ABHD4	CUL5		CACNG5		IRF2BP2	PAFAH2	NAALAD2
					CARNS1		NPAS3	PICALM		CACNG4		FAM89A	PRDX1	RBM7
					POLD4		EDDM3B	FZD4		SNX11		C1orf31	PAX7	MPZL2
					KRTAP5-8		CDH24	BARX2		TBX21		C1orf229	PEX10	YAP1
					PLEKHB1		METTL17	OR7E2P		UTP18		OR2M1P	PEX14	HYOU1
					KLC2		IL25	JRKL		RNFT1		OR11L1	PGD	ATP5L
					MRPL11		THTPA	EED		TUBD1		OR2L8	PIK3CD	ME3
					LRFN4		OR4K5	ZNF259		TACO1		OR2AK2	PLA2G2A	GPR83
					C11orf80		OR11H2	MTMR2		ABI3		OR2L3	PLA2G5	SRSF8
					TMEM134		OR4K1	USP2		COPZ2		OR2M2	PLOD1	ADAMTS8
					MUS81		IPO4	PCSK7		MRPL27		OR2T33	EXOSC10	PRSS23
					CLPB		NUBPL	HTR3B		AMZ2		OR2M7	POU3F1	TREH
					UNC93B1		DCAF11	ZW10		MRPS23		OR2G6	PPP1R8	CEP164
					RAB1B		OR4K15	MMP20		PTRH2		OR2T2	PPT1	IGSF9B
					C11orf68		FSCB	UBE4A		LUC7L3		OR2T5	PRKCZ	ENDOD1
					RBM4B		BRMS1L	MED17		MBTD1		OR14I1	PSMB2	EXPH5
					FRMD8		JPH4	EI24		BCAS3		OR2T27	PTAFR	PHLDB1
					RNASEH2C		RNASE7	FEZ1		RNF43		OR2T35	PTPRF	SIK2
					EIF1AD		INSM2	CEP57		MKS1		TRIM67	RAB3B	NCAPD3
					SYVN1		ARHGAP5-AS1	ARHGAP32		LINC00483		MAP1LC3C	RAP1GAP	ARHGEF12
					RELT		RAB2B	SPCS2		EPN3		OR2W5	RBBP4	SIK3
					GAL3ST3		AJUBA	ARHGEF17		WIPI1		OR13G1	RHCE	VSIG2
					ATG16L2		ZFHX2	GAB2		PNPO		SNRPD2P2	RHD	BACE1
					DKFZp761E198		RPPH1	C2CD2L		SMG8		RPS7P5	RLF	TRIM29
					SYT12		SLC25A21	FCHSD2		TMEM100		LOC646627	RPA2	RAB38
					ACY3		LRRC16B	NAALAD2		RSAD1		SNORA14B	RPL11	CADM1
					CDCA5		PPP1R3E	KCNE3		LRRC59		LOC731275	RPL22	PANX1
					BATF2		TMEM55B	RBM7		MSX2P1		LOC100130331	RPS6KA1	POU2F3
					MRGPRD		TTC5	MPZL2		PRR11		LOC100287814	RPS8	HINFP
					MRGPRF		EGLN3	YAP1		TEX2		LGALS8-AS1	RSC1A1	REXO2
					ARAP1		C14orf126	HYOU1		TEX14		MIR1182	SCNN1D	ODZ4
					CATSPER1		DHRS1	ATP5L		CA10		MIR1537	SCP2	OR8G2
					GPHA2		CMTM5	POLD3		CCDC47		LINC00184	SDHB	OR8B8
					MRPL21		MIA2	STARD10		INTS2		TSNAX-DISC1	SFPQ	OR8G1
					TPCN2		C14orf28	NEU3		PCTP		MIR3123	SRSF4	TIMM8B
					ORAOV1		TRAPPC6B	ME3		SCPEP1		MIR3124	ST3GAL3	OR8B2
					LRTOMT		RNASE11	GPR83		HEATR6		MIR3916	STIL	CHORDC1
					TIGD3		TPPP2	SRSF8		XYLT2		LOC100506795	SKI	ACAD8
					DEFB108B		RNASE8	ADAMTS8		SMURF2		LOC100506810	SLC1A7	B3GAT1
					PELI3		MRPL52	PRSS23		SPATA20		ZNF670-ZNF695	SLC2A1	RAB30
					LOC254100		PSMB11	TREH		UBE2Z		MIR4753	SLC2A5	DCPS
					EHBP1L1		OR4K14	SLCO2B1		PRR15L		MIR4677	SLC6A9	C11orf54
					SNX32		OR4L1	CEP164		DHX40		MIR4671	SLC9A1	ZBTB44
					TSGA10IP		OR11H6	IGSF9B		ACSF2		MIR4427	SRM	THYN1
					CNIH2		KLHL33	ENDOD1		CDK5RAP3			TAF12	DDX25
					ZDHHC24		RPL10L	EXPH5		SP6			TAL1	NOX4
					C11orf86		MIPOL1	PHLDB1		LIMD2			TCEA3	NTM
					NUDT8		MDP1	FAM168A		KCNH6			TCEB3	CDON
					TMEM151A		LRFN5	SIK2		FAM117A			TIE1	SIDT2
					NPAS4		CLEC14A	NCAPD3		VMP1			TNFRSF1B	TRAPPC4
					C11orf85		FITM1	ARHGEF12		BRIP1			TP73	C11orf73
					SLC25A45		REM2	SIK3		MYCBPAP			TNFRSF4	CWC15
					NEAT1		MDGA2	VSIG2		PRAC			UQCRH	PCF11
					ANKRD13D		C14orf21	BACE1		KIF2B			UROD	SPA17
					TBX10		SPTSSA	TRIM29		USP32			ZSCAN20	FXYD6
					TBC1D10C		ADCY4	RAB38		PPP1R9B			ZBTB17	CNTN5
					MALAT1		RALGAPA1	CADM1		LRRC46			SLC30A2	SIAE
					KRTAP5-10		SFTA3	PANX1		SCRN2			LUZP1	C11orf71
					SPDYC		FBXO33	POU2F3		CEP95			PRDM2	ROBO4
					GPR152		IGBP1P1	CHRDL2		ANKRD40			DNALI1	SLC35F2
					DOC2GP		LOC283547	TSKU		STRADA			LRP8	RAB39A
					PCNXL3		LOC283624	HINFP		C17orf72			LAPTM5	BTG4
					FLJ42102		TSSK4	REXO2		OSBPL7			PTP4A2	FAM55D
					MIR139		FAM177A1	C2CD3		FTSJ3			ARID1A	SYTL2
					MIR192		DHRS4L2	ODZ4		HSF5			SNHG3	ANKRD49
					MIR194-2		SNORD8	OR8G2		OR4D2			NR0B2	TTC12
					SLC22A20		RNASE10	OR8B8		MSI2			RAD54L	C11orf57
					KRTAP5-7		OR6S1	OR8G1		C17orf64			PIK3R3	ELMOD1
					KRTAP5-11		C14orf23	TIMM8B		WFIKKN2			MMP23B	FOXRED1
					FAM86C2P		OR4N2	OR8B2		FLJ40194			MMP23A	KDM4D
					MIR612		OR4K2	CHORDC1		B4GALNT2			KCNAB2	SCN3B
					LOC100129216		OR4K13	ACAD8		C17orf57			FCN3	VPS11
					LOC100130348		OR4K17	B3GAT1		MRPL10			YARS	TMEM126B
					LOC100130987		OR4N5	RAB30		DYNLL2			MKNK1	TEX12
					LOC100133315		OR11G2	DCPS		TCAM1P			AKR7A2	CRTAM
					MIR548K		OR11H4	C11orf54		EFCAB3			PTCH2	TMPRSS4
					MIR3165		RNASE9	C11orf67		LOC146880			ALDH4A1	IFT46
					MIR3664		OR5AU1	ZBTB44		EME1			EIF3I	C11orf75
					RBM14-RBM4		POTEG	THYN1		ANKFN1			EIF4G3	PRDM10
					ARL2-SNX15		MIR208A	DDX25		2018-03-10			B4GALT2	TRIM49
					MIR4489		C14orf165	NOX4		TMEM92			TNFRSF25	DSCAML1
					MIR4690		OR11H12	NTM		PHOSPHO1			PABPC4	GRAMD1B
					MIR4691		RNASE13	CDON		CEP112			TNFRSF14	USP35
					MIR4692		OR4Q3	SIDT2		SAMD14			TNFRSF18	KIAA1377
							OR4M1	CHCHD8		AMZ2P1			PER3	ARHGAP20
							RNASE12	TRAPPC4		MTVR2			EIF2B3	USP28
							POTEM	PPME1		STXBP4			ARTN	CREBZF
							LOC642426	C11orf73		LOC253962			MAP3K6	CARD18
							ECRP	CWC15		TAC4			KCNQ4	CCDC90B
							C14orf176	PCF11		C17orf58			ZMYM4	CCDC81
							CBLN3	MRPL48		MILR1			ZMYM6	AASDHPPT
							SNORD9	RSF1		TTLL6			DHRS3	PKNOX2
							MIR624	SPA17		LOC284080			VAMP3	TP53AIP1
							DHRS4L1	FXYD6		C17orf47			ZFYVE9	MMP27
							SNORD127	CNTN5		GDPD1			SNRNP40	ABCG4
							SNORD126	SIAE		METTL2A			C1orf38	ROBO3
							MIR208B	C11orf71		C17orf67			TMEM59	C11orf1
							LOC100129794	ROBO4		NACA2			H6PD	TMEM135
							LOC100288846	SLC35F2		SKA2			ISG15	KCTD14
							MIR4307	RAB39A		HOXB13-AS1			PLCH2	ALG8
							LOC100505967	BTG4		HILS1			IPO13	TAF1D
							LOC100506071	FAM55D		LRRC37A3			SDC3	RNF26
							NEDD8-MDP1	SYTL2		RNF126P1			KDM4A	FAM118B
							BCL2L2-PABPN1	ANKRD49		YPEL2			CROCC	DYNC2H1
							MIR4503	TTC12		C17orf82			PUM1	NLRX1
							MIR548AI	C11orf57		LOC400604			CEP104	C11orf61
							MIR4707	ACER3		CUEDC1			RIMS3	NARS2
								ELMOD1		LOC404266			KIAA0494	CCDC82
								FOXRED1		MIR10A			KLHL21	ALG9
								KDM4D		MIR142			SLC35E2	CLMP
								SCN3B		MIR152			ZBTB40	PDZD3
								VPS11		MIR196A1			MFN2	C11orf63
								TMEM126B		MIR21			THRAP3	CCDC15
								TEX12		MIR301A			PTPRU	PDGFD
								CRTAM		TBC1D3P2			TSPAN1	TMPRSS5
								TMPRSS4		PLEKHM1P			CELA3A	PUS3
								IFT46		LOC440461			PDZK1IP1	MFRP
								C11orf75		LOC645638			WASF2	JAM3
								C11orf30		MRPL45P2			ANGPTL7	BCO2
								PRDM10		TBC1D3P1-DHX40P1			HNRNPR	TMEM133
								TRIM49		LOC653653			SRRM1	TMPRSS13
								DSCAML1		NME1-NME2			CNKSR1	TMEM126A
								GRAMD1B		SCARNA20			ZMPSTE24	DCUN1D5
								USP35		SNORA76			UBE4B	KIAA1826
								KIAA1377		SNORD104			AKR1A1	MAML2
								ARHGAP20		MIR634			TESK2	KIRREL3
								USP28		MIR635			PPIE	BUD13
								PLEKHB1		FLJ45513			MAD2L2	TMEM25
								CREBZF		LOC729683			PPIH	RPUSD4
								CARD18		MIR454			CAP1	TBRG1
								CCDC90B		SNORA38B			LRRC41	UBASH3B
								CCDC81		MIR1203			PDPN	C11orf70
								AASDHPPT		MIR548W			KHDRBS1	DIXDC1
								PKNOX2		MIR4315-2			GMEB1	KIAA1731
								TP53AIP1		MIR3185			NUDC	ZC3H12C
								MMP27		MIR4315-1			MASP2	GLB1L2
								ABCG4		LOC100499466			SRSF10	ESAM
								ROBO3		MIR3614			UTS2	ALKBH8
								C11orf1		LOC100506650			SF3A3	FDXACB1
								TMEM135		LOC100506779			EBNA1BP2	C11orf52
								KCTD14		MIR4729			KIF2C	VPS26B
								ALG8		MIR4737			RER1	GLB1L3
								TAF1D		MIR4736			RCAN3	TIRAP
								RNF26		MIR3064			FAF1	CARD16
								FAM118B		MIR5047			MST1P2	C1QTNF5
								DYNC2H1					MST1P9	TMEM123
								NLRX1					PADI2	PANX3
								C11orf61					LYPLA2	APOA5
								NARS2					PARK7	SLC36A4
								CCDC82					CTRC	FAT3
								ALG9					ACOT7	TRIM64
								CLMP					DNAJC8	TMEM45B
								PDZD3					CLSTN1	C11orf93
								C11orf63					FOXJ3	PIH1D2
								CCDC15					SCMH1	FAM55A
								MOGAT2					AKR7A3	FAM55B
								PAAF1					TTC39A	AMICA1
								PDGFD					SPEN	FAM76B
								TMPRSS5					KDM1A	SESN3
								GDPD5					WDTC1	PIWIL4
								PUS3					KIAA0090	ARHGAP42
								MFRP					KIF1B	KBTBD3
								JAM3					MAST2	CWF19L2
								BCO2					NCDN	KDELC2
								TMEM133					PLEKHM2	LAYN
								TMPRSS13					OTUD3	TTC36
								TMEM126A					KAZN	AMOTL1
								DCUN1D5					CAMTA1	CCDC67
								KIAA1826					ZCCHC11	PATE1
								MAML2					SZT2	C11orf65
								KIRREL3					DNAJC16	ADAMTS15
								DGAT2					UBR4	MPZL3
								BUD13					ATP13A2	FOLH1B
								TMEM25					TARDBP	C11orf45
								RPUSD4					CELA3B	HYLS1
								TBRG1					ICMT	TMEM218
								RELT					MACF1	SLC37A2
								UBASH3B					PADI4	OR8B12
								C11orf70					TMEM50A	OR8G5
								DIXDC1					KPNA6	OR10G8
								KIAA1731					SSBP3	OR10G9
								ZC3H12C					STX12	OR10S1
								ATG16L2					CLIC4	OR6T1
								GLB1L2					SYF2	OR4D5
								ESAM					MMACHC	TBCEL
								ALKBH8					ACOT11	TMEM136
								FDXACB1					CHD5	SPATA19
								C11orf52					C1orf144	C11orf82
								INTS4					LDLRAP1	CCDC83
								VPS26B					NOC2L	HEPACAM
								GLB1L3					FBXO2	OAF
								SNORD15B					FBXO6	FAM181B
								TIRAP					PLA2G2D	CCDC89
								CARD16					MYCBP	ANGPTL5
								C1QTNF5					HEYL	ANKK1
								TMEM123					EIF2C1	RNF214
								PANX3					OR4F3	LOC283143
								APOA5					SNORD55	BCL9L
								ARAP1					RNU11	FOXR1
								SLC36A4					RNF11	CCDC153
								FAT3					TRAPPC3	OR8D1
								TRIM64					HSPB7	OR8D2
								TMEM45B					ARHGEF16	OR8B4
								C11orf93					AHDC1	KIRREL3-AS3
								PIH1D2					TEKT2	LOC283174
								FAM55A					SMPDL3B	LOC283177
								FAM55B					PRO0611	KCTD21
								AMICA1					LINC00339	CCDC84
								XRRA1					SSU72	TMEM225
								FAM76B					GNL2	OR8D4
								SESN3					UBIAD1	ANKRD42
								PIWIL4					PADI1	C11orf53
								ARHGAP42					PLA2G2E	LOC341056
								KBTBD3					WRAP73	HEPHL1
								CWF19L2					SLC45A1	C11orf34
								KDELC2					HP1BP3	VSTM5
								LAYN					CELA2B	TRIM77P
								TTC36					ZNF593	FOLR4
								AMOTL1					ZNF691	KDM4DL
								CCDC67					TXNDC12	BSX
								PATE1					MECR	OR6X1
								C11orf65					UTP11L	OR6M1
								ADAMTS15					SDF4	OR10G4
								B3GNT6					MRTO4	OR10G7
								MPZL3					TMEM69	OR8B3
								FOLH1B					MRPL37	OR8A1
								C11orf45					HPCAL4	LOC399939
								HYLS1					YTHDF2	LOC399940
								TMEM218					ZCCHC17	C11orf87
								SLC37A2					HSPB11	C11orf92
								OR8B12					PADI3	C11orf88
								OR8G5					CMPK1	MIR100HG
								OR10G8					ERRFI1	PATE2
								OR10G9					WNT4	PATE4
								OR10S1					YIPF1	FLJ39051
								OR6T1					FBXO42	SNX19
								OR4D5					RNF186	MIRLET7A2
								TBCEL					SPATA6	MIR100
								TMEM136					MXRA8	MIR125B1
								SPATA19					HES2	MIR34B
								GDPD4					GPN2	MIR34C
								C11orf82					FBLIM1	DDI1
								CCDC83					MED18	BLID
								HEPACAM					TRIT1	CARD17
								OAF					PQLC2	LINC00167
								FAM181B					CASZ1	SCARNA9
								CCDC89					RHBDL2	HEPN1
								ANGPTL5					ADPRHL2	TRIM64B
								RNF169					TRNAU1AP	TRIM53P
								ANKK1					C1orf109	TRIM49L2
								RNF214					CPSF3L	UBTFL1
								AQP11					C1orf123	LOC643037
								LOC283143					C1orf159	LOC643733
								BCL9L					AURKAIP1	LOC643923
								FOXR1					MRPL20	CLDN25
								CCDC153					AIM1L	LOC649133
								OR8D1					TMEM51	RPL23AP64
								OR8D2					BSDC1	SNORA8
								OR8B4					XKR8	SNORA1
								KIRREL3-AS3					TMEM39B	SNORA18
								LOC283174					CDCA8	SNORA40
								LOC283177					ARHGEF10L	SNORA25
								P4HA3					RNF220	SNORA32
								PGM2L1					VPS13D	SNORD5
								KLHL35					FAM176B	SNORD6
								LOC283214					ATAD3A	TRIM49L1
								KCTD21					TMEM57	MIR708
								CCDC84					TRIM62	LOC100128239
								TMEM225					PANK4	LOC100132078
								OR8D4					ECHDC2	PATE3
								ANKRD42					CAMK2N1	LOC100288077
								C11orf53					ASAP3	LOC100288346
								LOC341056					POMGNT1	MIR1304
								OR2AT4					PNRC2	SNORA70E
								HEPHL1					PIGV	BACE1-AS
								C11orf34					NBPF1	MIR4300
								DNAJB13					MAP7D1	MIR4301
								LIPT2					TMEM48	MIR3167
								VSTM5					NECAP2	MIR1260B
								GUCY2E					IQCC	LOC100499227
								TRIM77P					DNAJC11	MIR3920
								FOLR4					RCC2	MIR3656
								KDM4DL					DMAP1	LOC100506233
								BSX					AJAP1	LOC100506368
								OR6X1					TMEM234	CASP12
								OR6M1					FAM54B	LOC100507392
								OR10G4					CTNNBIP1	LOC100526771
								OR10G7					C1orf63	HSPB2-C11orf52
								OR8B3					AGTRAP	NDUFC2-KCTD14
								OR8A1					PITHD1	FXYD6-FXYD2
								LOC399939					MAN1C1	MIR4697
								LOC399940					NIPAL3	MIR4490
								C11orf87					SEPN1	MIR4493
								C11orf92					TP73-AS1	MIR4491
								C11orf88					PLEKHG5	MIR4492
								MIR100HG					LRRC47	MIR4693
								PATE2					PTCHD2	LOC100652768
								PATE4					KIF17
								FLJ39051					ZSWIM5
								SNX19					KIAA1522
								MIRLET7A2					HES4
								MIR100					GRHL3
								MIR125B1					DLGAP3
								MIR139					IL22RA1
								MIR34B					HIVEP3
								MIR34C					GPBP1L1
								DDI1					MIIP
								BLID					CELA2A
								CARD17					GPATCH3
								LINC00167					DMRTB1
								MIR326					DMRTA2
								SCARNA9					CLSPN
								HEPN1					PRDM16
								TRIM64B					OXCT2
								TRIM53P					RRAGC
								TRIM49L2					TINAGL1
								UBTFL1					LEPRE1
								LOC643037					PLA2G2F
								LOC643733					SMAP2
								LOC643923					ATPAF1
								CLDN25					S100PBP
								LOC649133					MEAF6
								RPL23AP64					DEM1
								SNORA8					CEP85
								SNORA1					NMNAT1
								SNORA18					ELOVL1
								SNORA40					VWA1
								SNORA25					MRPS15
								SNORA32					PINK1
								SNORD5					MARCKSL1
								SNORD6					PRAMEF1
								TRIM49L1					PRAMEF2
								MIR708					NADK
								LOC100128239					ZNF643
								LOC100132078					SELRC1
								PATE3					PHACTR4
								LOC100288077					C1orf135
								LOC100288346					ERI3
								MIR1304					C1orf50
								SNORA70E					CCDC28B
								BACE1-AS					EFHD2
								MIR4300					MMEL1
								MIR4301					RSG1
								MIR3167					OR4F5
								MIR1260B					NKAIN1
								LOC100499227					MUL1
								MIR3920					TMEM53
								MIR3656					AKIRIN1
								LOC100506233					HECTD3
								LOC100506368					BEND5
								CASP12					YRDC
								LOC100507050					ZYG11B
								LOC100507392					NOL9
								LOC100526771					PPCS
								HSPB2-C11orf52					LIN28A
								NDUFC2-KCTD14					SH3D21
								FXYD6-FXYD2					SNIP1
								MIR4697					AGMAT
								MIR4490					ZMYM1
								MIR4493					LINC00115
								MIR4491					MORN1
								MIR4492					FAM110D
								MIR4696					KIAA0319L
								MIR4692					DHDDS
								MIR4693					GPR157
								LOC100652768					ZC3H12A
													SPSB1
													GLTPD1
													ZNF436
													TAS1R2
													TAS1R1
													GJA9
													OR4F16
													SYNC
													ACTL8
													TSSK3
													CCNL2
													HYI
													SH3BGRL3
													SESN2
													ESPN
													TAS1R3
													ATAD3B
													STK40
													TMEM222
													PLEKHN1
													USP48
													ZMYND12
													NBPF3
													ZDHHC18
													SLC25A33
													DDI2
													LZIC
													NT5C1A
													TRIM63
													FAM167B
													MGC12982
													C1orf170
													CROCCP2
													HPDL
													AGBL4
													MFSD2A
													PRPF38A
													SYTL1
													IGSF21
													LSM10
													C1orf94
													SNHG12
													KIAA1751
													KIAA2013
													THAP3
													C1orf201
													SPOCD1
													BTF3L4
													UBXN11
													C1orf158
													FBXO44
													ATPIF1
													SNORD46
													SNORD38A
													SNORD38B
													MED8
													KTI12
													C1orf212
													ADC
													TMEM54
													TOE1
													ERMAP
													CSMD2
													CROCCP3
													FHAD1
													OSBPL9
													LOC115110
													RAB42
													LRRC42
													FAM46B
													RBP7
													ACAP3
													UBE2J2
													CCDC163P
													C1orf172
													LRRC38
													AADACL3
													PUSL1
													B3GALT6
													IFFO2
													TPRG1L
													FAM213B
													MYOM3
													DMBX1
													TMCO2
													ZNF684
													TCEANC2
													PODN
													GJB4
													HMGB4
													RNF19B
													C1orf122
													OSCP1
													C1orf216
													KLHDC7A
													VWA5B1
													UBXN10
													KLF17
													TMEM125
													ARHGEF19
													ACTRT2
													MIB2
													C1orf127
													SAMD11
													LOC148413
													PHF13
													CCDC27
													C1orf213
													KNCN
													MOB3C
													GLIS1
													DCDC2B
													ZNF362
													LOC149086
													MANEAL
													PDIK1L
													CLDN19
													WDR65
													C1orf210
													CCDC24
													BTBD19
													CCDC17
													C1orf64
													SLC2A7
													CALML6
													IL28RA
													CYP4Z2P
													CITED4
													FLJ40434
													FAM43B
													PAQR7
													EIF2C3
													EIF2C4
													FAM76A
													TMEM201
													CYP4Z1
													C1orf86
													CDCP2
													SLC5A9
													CC2D1B
													TXLNA
													SLFNL1
													C1orf126
													ATAD3C
													AKR7L
													FNDC5
													LOC254099
													TTLL10
													TMCO4
													ZNF683
													MDS2
													CYP4X1
													NPHP4
													BEST4
													CYP4A22
													C1orf185
													LOC284551
													FAM41C
													LOC284632
													RSPO1
													EPHA10
													LOC284661
													RIMKLA
													SLC25A34
													ESPNP
													FAM151A
													LOC339442
													C1orf174
													KLHL17
													TMEM240
													TMEM52
													MTMR9LP
													ZBTB8OS
													TFAP2E
													LOC339505
													C1orf228
													ZNF642
													AADACL4
													PRAMEF5
													HNRNPCL1
													PRAMEF9
													PRAMEF10
													TCTEX1D4
													SERINC2
													FAM159A
													FAM131C
													PADI6
													BMP8A
													C1orf187
													SPATA21
													CCDC23
													ATPAF1-AS1
													HEATR8
													AGRN
													APITD1
													CATSPER4
													NSUN4
													GPR153
													FAM132A
													HES5
													LOC388588
													RNF207
													TMEM82
													TRNP1
													CD164L2
													LOC388630
													LDLRAD1
													HES3
													PRAMEF12
													PRAMEF21
													PRAMEF8
													PRAMEF18
													PRAMEF17
													PLA2G2C
													SKINTL
													TMEM200B
													PRAMEF4
													PRAMEF13
													SH2D5
													C1orf130
													LOC400752
													RNF223
													PRAMEF3
													LDLRAD2
													LOC402779
													MIR200A
													MIR200B
													MIR30C1
													MIR30E
													MIR34A
													FLJ42875
													PRAMEF11
													PRAMEF6
													LOC440563
													UQCRHL
													MINOS1
													FLJ32224
													FAM183A
													ZYG11A
													ANKRD65
													PRAMEF7
													LURAP1
													PEF1
													MIR429
													CYB5RL
													FAM138F
													KIAA0754
													LOC643837
													TMEM88B
													C1orf233
													LOC644961
													C1orf200
													PRAMEF19
													PRAMEF20
													FAM138A
													LOC646471
													LOC649330
													ZBTB8A
													LOC653160
													LOC653566
													PRAMEF22
													PRAMEF15
													WASH7P
													PRAMEF16
													SCARNA1
													SNORA44
													SNORA55
													SNORA61
													SNORA59B
													SNORA59A
													SNORA16A
													SNORD85
													SNORD99
													SNORD103A
													SNORD103B
													MIR551A
													ZBTB8B
													LOC728431
													PPIEL
													CCDC30
													CDK11A
													SLC35E2B
													LOC728716
													RPS15AP10
													LOC729041
													LOC729059
													PRAMEF14
													FLJ37453
													LOC729737
													OR4F29
													LOC100128071
													LOC100129196
													LOC100129534
													LOC100129924
													LOC100130197
													LOC100130417
													LOC100130557
													LOC100132062
													LOC100132287
													LOC100132774
													LOC100133331
													LOC100133445
													LOC100133612
													DDX11L1
													TTC34
													LOC100288069
													MIR1976
													MIR761
													NPPA-AS1
													MIR3115
													MIR4255
													MIR4253
													MIR4251
													MIR4252
													MIR4254
													MIR3659
													MIR3917
													MIR3605
													MIR3675
													ENO1-AS1
													ZMYM6NB
													LOC100506730
													LOC100506801
													LOC100506963
													LOC100507178
													LOC100507423
													LOC100507564
													APITD1-CORT
													GJA9-MYCBP
													HEATR8-TTC4
													C1orf151-NBL1
													MIR4695
													MIR4420
													MIR4781
													MIR4684
													MIR4689
													MIR4632
													MIR4417
													MIR378F
													RCAN3AS
