# Supplementary material for: Association of high-risk neuroblastoma classification based on expression profiles with differentiation and metabolism
Source: PLoS One. 2021 Jan 19;16(1):e0245526. doi: 10.1371/journal.pone.0245526 (PMC7815088; doi:10.1371/journal.pone.0245526)
Supplement: S9 Table — (XLSX) [file pone.0245526.s016.xlsx]

## Sheet: TableS9
S9 Table. Top 500 differentially expressed genes between ATRX- and MYCN-clusters.
Cluster	gene	baseMean	log2FoldChange	lfcSE	stat	pvalue	padj
ATRX	OSBPL3	422283	2.87329	0.314761	9.12848	6.94692e-20	1.48789e-15
ATRX	LOC100506700	87906.6	4.09488	0.545388	7.50819	5.99506e-14	1.28402e-10
ATRX	TMEM255A	458453	2.95377	0.401634	7.35437	1.91824e-13	3.73498e-10
ATRX	ALS2CL	168207	2.66562	0.364108	7.32096	2.46212e-13	4.39448e-10
ATRX	SLC1A3	90324.9	2.65597	0.372354	7.13291	9.82707e-13	1.29791e-09
ATRX	NTRK1	913870	3.612	0.515519	7.00654	2.44291e-12	2.90679e-09
ATRX	PRSS50	13290.5	2.35233	0.338992	6.9392	3.9434e-12	4.44525e-09
ATRX	ARHGEF10L	510190	1.50942	0.217903	6.92704	4.29724e-12	4.52074e-09
ATRX	EPB41L4A-AS2	12348.8	2.26342	0.326958	6.92266	4.43252e-12	4.52074e-09
ATRX	LINC02202	41595.9	2.31816	0.340977	6.79857	1.0566e-11	9.48125e-09
ATRX	GCGR	378194	4.37263	0.645673	6.7722	1.2684e-11	1.03336e-08
ATRX	ZHX2	131661	1.36725	0.202159	6.76323	1.34952e-11	1.03336e-08
ATRX	C17orf107	135364	2.8006	0.415276	6.74394	1.54144e-11	1.13844e-08
ATRX	LINC00271	2922.13	1.97874	0.293631	6.73886	1.59632e-11	1.13967e-08
ATRX	ASAP3	104422	1.92718	0.29146	6.61215	3.78784e-11	2.26875e-08
ATRX	SLC18A2	946299	2.53549	0.386759	6.55575	5.53643e-11	3.1205e-08
ATRX	SPAG6	48190.8	3.48743	0.539542	6.46369	1.02179e-10	4.97379e-08
ATRX	SLCO2B1	315308	2.14749	0.335822	6.39471	1.60853e-10	7.48946e-08
ATRX	INSRR	296537	3.44198	0.540692	6.36588	1.94168e-10	8.5784e-08
ATRX	ABHD4	113796	1.42469	0.224991	6.33219	2.41707e-10	9.76769e-08
ATRX	NXPH3	25531.8	2.85409	0.456518	6.25187	4.05572e-10	1.47229e-07
ATRX	LINC00865	75873.2	3.2832	0.53104	6.18258	6.30615e-10	2.11039e-07
ATRX	GNS	915743	0.753509	0.122077	6.17239	6.72637e-10	2.21639e-07
ATRX	CBLN3	26154.6	1.72869	0.281793	6.13463	8.53591e-10	2.61137e-07
ATRX	IL34	42487.5	2.16614	0.354766	6.10582	1.02276e-09	2.96019e-07
ATRX	CRHBP	11678	2.57409	0.422854	6.08741	1.14753e-09	3.27703e-07
ATRX	SLC37A1	159514	1.76543	0.29038	6.07972	1.20392e-09	3.3657e-07
ATRX	RASSF4	341633	1.85829	0.306105	6.07075	1.27313e-09	3.40848e-07
ATRX	SDC3	1.11168e+06	1.31787	0.21814	6.04142	1.52762e-09	3.94199e-07
ATRX	TTC7A	194110	1.04423	0.172907	6.03923	1.54852e-09	3.94837e-07
ATRX	CECR1	280255	1.99542	0.330535	6.03693	1.57073e-09	3.95786e-07
ATRX	C10orf25	54512.4	1.59675	0.266534	5.9908	2.08815e-09	4.86131e-07
ATRX	GGT5	191801	2.37236	0.397528	5.96778	2.40506e-09	5.42658e-07
ATRX	INPP1	305589	1.09178	0.183003	5.96594	2.43231e-09	5.42658e-07
ATRX	LGI4	55975.7	2.92287	0.491011	5.95275	2.63667e-09	5.82188e-07
ATRX	CAPN3	51426.9	1.6299	0.27514	5.92389	3.14415e-09	6.83704e-07
ATRX	RIPK1	257879	1.06441	0.180249	5.9052	3.52218e-09	7.5438e-07
ATRX	KCNAB2	373163	1.55483	0.263935	5.89097	3.83931e-09	8.14162e-07
ATRX	CHRNE	106180	1.76597	0.300738	5.87211	4.30288e-09	8.94748e-07
ATRX	CSF1R	284338	1.78785	0.304427	5.87285	4.28357e-09	8.94748e-07
ATRX	SLC5A9	13074.2	2.79679	0.477889	5.85237	4.84609e-09	9.8851e-07
ATRX	ANKRD53	14386.7	1.98255	0.339477	5.83999	5.22025e-09	1.05479e-06
ATRX	CLDN4	27563.9	2.48084	0.424964	5.83776	5.29076e-09	1.05904e-06
ATRX	LOC101927196	5481.83	2.19988	0.378538	5.8115	6.19162e-09	1.21662e-06
ATRX	RAP1GAP2	1.27036e+06	1.4657	0.253422	5.78363	7.31069e-09	1.38567e-06
ATRX	LOC440570	109826	3.09927	0.537835	5.7625	8.28787e-09	1.53026e-06
ATRX	SCPEP1	503547	1.75964	0.306381	5.74331	9.28441e-09	1.68641e-06
ATRX	SLAMF8	150294	1.76786	0.30791	5.74148	9.38525e-09	1.68641e-06
ATRX	SUOX	148461	0.764796	0.133907	5.71141	1.12047e-08	1.96706e-06
ATRX	HSD17B3	13776.9	2.60813	0.456804	5.70952	1.13296e-08	1.96809e-06
ATRX	SLC5A12	29749.8	3.39431	0.594602	5.70855	1.13943e-08	1.96809e-06
ATRX	KIAA0319	57385.4	2.66609	0.467522	5.70259	1.18e-08	2.02187e-06
ATRX	ITGA7	228183	2.0781	0.365107	5.69176	1.25735e-08	2.13729e-06
ATRX	LINC01783	17612.3	3.41941	0.601123	5.68836	1.28263e-08	2.1631e-06
ATRX	CD163L1	203054	2.16324	0.381606	5.66879	1.43807e-08	2.36928e-06
ATRX	LINC00346	39905.3	2.70882	0.479932	5.64416	1.65988e-08	2.71384e-06
ATRX	FOLR2	101514	2.10714	0.374204	5.631	1.79164e-08	2.89006e-06
ATRX	LOC653160	20005	1.45778	0.259031	5.62782	1.825e-08	2.8954e-06
ATRX	IQSEC3	229808	1.67764	0.298609	5.61819	1.92965e-08	3.01673e-06
ATRX	COL4A4	39323.6	2.3407	0.41748	5.60674	2.06176e-08	3.19992e-06
ATRX	ARSA	231639	1.16781	0.209232	5.58143	2.38555e-08	3.59815e-06
ATRX	FLCN	273387	0.866578	0.155539	5.57146	2.52607e-08	3.75717e-06
ATRX	IL18	101060	2.41308	0.435302	5.54345	2.96571e-08	4.35065e-06
ATRX	GIT2	594135	0.669844	0.121017	5.53513	3.10989e-08	4.50052e-06
ATRX	TAPBP	579966	1.37203	0.248114	5.52981	3.20573e-08	4.57736e-06
ATRX	TMIE	77268.2	2.01118	0.364393	5.51926	3.40431e-08	4.82871e-06
ATRX	GPR176	238841	1.68589	0.305891	5.5114	3.55989e-08	4.95102e-06
ATRX	PAPLN	173132	2.09998	0.381657	5.50226	3.7496e-08	5.18123e-06
ATRX	DPEP1	13047.4	2.92584	0.533364	5.48563	4.12006e-08	5.58503e-06
ATRX	MKNK1	198561	1.19435	0.217913	5.48087	4.23245e-08	5.66567e-06
ATRX	SCG2	5.64081e+06	2.07693	0.380321	5.46101	4.73443e-08	6.18305e-06
ATRX	PRICKLE4	85983.8	1.17592	0.215483	5.45712	4.83926e-08	6.24381e-06
ATRX	SEMA3G	95012	1.99607	0.366393	5.44791	5.09658e-08	6.49753e-06
ATRX	LOC101928517	14847.1	1.969	0.362716	5.42849	5.68335e-08	7.11847e-06
ATRX	CD74	4.64931e+06	2.10267	0.38809	5.418	6.02704e-08	7.50507e-06
ATRX	LOC101059915	42151.1	3.68087	0.679566	5.41649	6.07798e-08	7.52475e-06
ATRX	TTC39A	73806.8	1.91402	0.353505	5.41441	6.14903e-08	7.56897e-06
ATRX	JADE2	195860	1.39518	0.258546	5.39626	6.8043e-08	8.23359e-06
ATRX	TMEM198B	298420	0.95739	0.177843	5.38334	7.31167e-08	8.70007e-06
ATRX	UNC13D	302273	1.97995	0.368042	5.37969	7.46139e-08	8.82918e-06
ATRX	CALCOCO1	840520	0.779086	0.144847	5.37868	7.5035e-08	8.83022e-06
ATRX	CLIC6	13686.4	2.62397	0.488211	5.37465	7.67307e-08	8.93162e-06
ATRX	KATNAL2	75973.1	1.41761	0.264717	5.35519	8.54675e-08	9.75658e-06
ATRX	TANGO2	130817	0.965199	0.180291	5.35355	8.62448e-08	9.7735e-06
ATRX	PTGDS	380845	3.1415	0.587347	5.34863	8.86245e-08	9.99031e-06
ATRX	MTMR9LP	108680	1.48756	0.278235	5.34644	8.97022e-08	1.00065e-05
ATRX	ROM1	54303.6	2.01124	0.37664	5.33996	9.29691e-08	1.01669e-05
ATRX	LHFPL2	499345	1.39437	0.261534	5.33149	9.74125e-08	1.05373e-05
ATRX	IGFN1	37118.8	2.94388	0.552908	5.32436	1.01307e-07	1.09035e-05
ATRX	VPS13D	511003	0.947399	0.178208	5.31627	1.05918e-07	1.12305e-05
ATRX	LINC01135	1622.37	2.22893	0.419445	5.31399	1.07248e-07	1.13154e-05
ATRX	PER3	225244	1.44727	0.273054	5.30029	1.15617e-07	1.1937e-05
ATRX	GPR141	9830.01	1.89147	0.357142	5.29612	1.18288e-07	1.20071e-05
ATRX	KCNH3	115690	2.46444	0.465269	5.29681	1.17841e-07	1.20071e-05
ATRX	LOC728392	975524	1.67946	0.317043	5.29727	1.17548e-07	1.20071e-05
ATRX	CEBPA	57378.6	1.9513	0.368826	5.29057	1.21935e-07	1.23138e-05
ATRX	EPB41L1	1.79381e+06	1.2428	0.235011	5.28828	1.23474e-07	1.23138e-05
ATRX	TNFSF12	96085.6	1.68724	0.319033	5.28861	1.23249e-07	1.23138e-05
ATRX	LACTB	114996	0.752516	0.142399	5.28455	1.26017e-07	1.2438e-05
ATRX	ALOX12-AS1	15864.5	1.03266	0.195692	5.27698	1.31332e-07	1.28076e-05
ATRX	SYT7	1.03045e+06	1.51391	0.286907	5.27666	1.31557e-07	1.28076e-05
ATRX	TPPP3	423241	2.29485	0.437962	5.23984	1.60717e-07	1.53671e-05
ATRX	CBX7	194230	1.64408	0.314087	5.23447	1.65456e-07	1.56803e-05
ATRX	GABARAPL1	551785	1.58904	0.303881	5.22917	1.70277e-07	1.6066e-05
ATRX	CFHR3	12311	3.14344	0.602423	5.21799	1.80875e-07	1.69169e-05
ATRX	SLC31A2	100490	0.965476	0.18536	5.20864	1.90231e-07	1.77147e-05
ATRX	GLI1	9775.71	2.41037	0.463545	5.19987	1.99433e-07	1.84911e-05
ATRX	SERPINA5	149925	2.43986	0.469742	5.19404	2.05776e-07	1.8997e-05
ATRX	ATP2B4	1.01969e+06	1.65558	0.320013	5.17349	2.29761e-07	2.06766e-05
ATRX	PODN	154387	2.2923	0.443078	5.17358	2.29654e-07	2.06766e-05
ATRX	SCN7A	508206	2.37515	0.460142	5.16179	2.446e-07	2.17379e-05
ATRX	PSAP	6.77572e+06	1.21447	0.235423	5.15867	2.48706e-07	2.20115e-05
ATRX	RAMP3	206384	2.3527	0.456238	5.15674	2.51291e-07	2.21488e-05
ATRX	MOB3C	83116.6	1.27293	0.247053	5.15245	2.57111e-07	2.25689e-05
ATRX	CORO2B	145751	1.86503	0.362169	5.1496	2.61039e-07	2.28201e-05
ATRX	FUCA1	435654	1.95087	0.378959	5.14797	2.63318e-07	2.29258e-05
ATRX	P2RX6	37945	2.01507	0.391574	5.14608	2.65982e-07	2.2971e-05
ATRX	EPS8L1	16813.5	1.82453	0.354984	5.13976	2.75093e-07	2.36624e-05
ATRX	TSPAN10	8344.94	2.34219	0.455946	5.13698	2.79187e-07	2.38232e-05
ATRX	CERNA1	11450.3	1.71092	0.333365	5.13229	2.86244e-07	2.43284e-05
ATRX	CLU	3.22484e+06	2.21861	0.432509	5.12963	2.90306e-07	2.44794e-05
ATRX	CACNA2D3	682784	2.04458	0.399362	5.11962	3.06152e-07	2.57144e-05
ATRX	CD1E	15332.1	2.67841	0.523401	5.11732	3.09911e-07	2.59284e-05
ATRX	LRGUK	32771.1	1.94652	0.380436	5.11655	3.11178e-07	2.59331e-05
ATRX	KRT86	4779.63	2.37232	0.464091	5.11176	3.19173e-07	2.6394e-05
ATRX	REM1	13750.7	1.83739	0.359954	5.10451	3.31654e-07	2.73206e-05
ATRX	PTH1R	33020.5	1.71277	0.335728	5.10165	3.36706e-07	2.76305e-05
ATRX	PPP2R5B	610119	1.47683	0.289595	5.09964	3.40296e-07	2.7776e-05
ATRX	FSIP2-AS1	3716.68	1.73019	0.339655	5.09396	3.50653e-07	2.83407e-05
ATRX	CACNA2D3-AS1	23801.5	1.97241	0.388571	5.07606	3.8534e-07	3.02316e-05
ATRX	FABP3	168049	2.22749	0.438972	5.07433	3.88872e-07	3.03973e-05
ATRX	APOE	2.38285e+06	1.94227	0.383323	5.06692	4.04307e-07	3.12615e-05
ATRX	GPR17	15402.6	2.66398	0.526044	5.06417	4.10182e-07	3.16017e-05
ATRX	MAFB	246320	1.27289	0.2514	5.06321	4.12256e-07	3.16476e-05
ATRX	VNN1	23372	2.77843	0.548896	5.06186	4.15191e-07	3.1648e-05
ATRX	FAXDC2	164865	2.07556	0.410187	5.06003	4.19195e-07	3.1838e-05
ATRX	BHLHE41	66779.2	2.21208	0.437627	5.05471	4.31047e-07	3.23375e-05
ATRX	AOAH	108634	1.81506	0.359393	5.05036	4.40986e-07	3.29096e-05
ATRX	BHLHE22	8479.66	2.8474	0.566028	5.03049	4.89226e-07	3.63828e-05
ATRX	SIGLEC8	36866.7	2.67197	0.53196	5.02288	5.09016e-07	3.77236e-05
ATRX	CES4A	127961	1.49443	0.297784	5.01852	5.2072e-07	3.83268e-05
ATRX	SYNM	339788	1.4168	0.282463	5.01586	5.27976e-07	3.87068e-05
ATRX	ADAMDEC1	163117	2.28007	0.455711	5.00332	5.63523e-07	4.05018e-05
ATRX	EBI3	22347.3	2.01183	0.402328	5.00047	5.71895e-07	4.05813e-05
ATRX	ADAM33	31425.5	2.3294	0.466579	4.9925	5.96019e-07	4.18542e-05
ATRX	CD4	305998	1.73079	0.347017	4.98764	6.11224e-07	4.25039e-05
ATRX	NQO2	84309.9	1.41469	0.283631	4.98776	6.10833e-07	4.25039e-05
ATRX	PMP22	1.53511e+06	2.01429	0.404228	4.98306	6.25867e-07	4.32106e-05
ATRX	TAPBPL	67070	1.12168	0.225112	4.98276	6.26851e-07	4.32106e-05
ATRX	FMN1	458297	2.1277	0.427479	4.97731	6.44724e-07	4.42586e-05
ATRX	TNFSF12-TNFSF13	94153.9	1.56639	0.314899	4.97428	6.54894e-07	4.48131e-05
ATRX	HLA-DRB5	508069	2.35978	0.474681	4.9713	6.65048e-07	4.5363e-05
ATRX	PPP1R17	18089.1	3.40291	0.684793	4.96926	6.72101e-07	4.56986e-05
ATRX	C3	1.31679e+06	2.68796	0.541213	4.96654	6.81574e-07	4.60918e-05
ATRX	REEP6	70563.2	2.19711	0.442397	4.96637	6.82189e-07	4.60918e-05
ATRX	FMO3	33048.2	2.60267	0.524949	4.95796	7.12375e-07	4.76143e-05
ATRX	MICALL2	130307	1.81081	0.365259	4.95762	7.13615e-07	4.76143e-05
ATRX	TFEC	85743	1.8615	0.377437	4.93194	8.1417e-07	5.34905e-05
ATRX	TLR2	69002.7	1.51114	0.306787	4.9257	8.40581e-07	5.48576e-05
ATRX	NT5C1A	9319.8	2.09516	0.425512	4.92385	8.48583e-07	5.50756e-05
ATRX	VIPR2	22509.9	2.26235	0.460012	4.91802	8.74243e-07	5.65696e-05
ATRX	C20orf197	2796.18	1.84184	0.374929	4.9125	8.99238e-07	5.78375e-05
ATRX	RORC	10981.9	2.41139	0.491191	4.90927	9.14143e-07	5.84451e-05
ATRX	APOD	175989	2.87059	0.584974	4.90722	9.23781e-07	5.88449e-05
ATRX	CAMK2A	170655	2.44381	0.498108	4.90619	9.28638e-07	5.88449e-05
ATRX	HYDIN	39688.1	2.27278	0.463335	4.90527	9.32998e-07	5.89468e-05
ATRX	CDKN2B-AS1	12570	1.98493	0.404855	4.90281	9.44749e-07	5.93391e-05
ATRX	MPEG1	465128	1.64435	0.336007	4.8938	9.89059e-07	6.1641e-05
ATRX	WDR91	228725	0.840687	0.171793	4.89361	9.90032e-07	6.1641e-05
ATRX	MAP3K12	641067	0.737518	0.150964	4.88539	1.03223e-06	6.38968e-05
ATRX	MOXD1	38953.2	2.31276	0.473709	4.88224	1.04886e-06	6.47391e-05
ATRX	PRELP	168006	2.3074	0.473086	4.87733	1.07532e-06	6.58033e-05
ATRX	APOC2	54866.4	2.4905	0.511582	4.86823	1.12605e-06	6.83222e-05
ATRX	LOC100506585	13463.1	1.25901	0.258674	4.86718	1.13201e-06	6.84898e-05
ATRX	AVIL	96736.9	1.29879	0.267313	4.8587	1.18158e-06	7.12877e-05
ATRX	AHI1	681152	0.930674	0.191782	4.85276	1.21756e-06	7.30468e-05
ATRX	SFRP4	251760	2.8141	0.580294	4.84944	1.23809e-06	7.40708e-05
ATRX	LOC101927911	26885	1.49523	0.308387	4.84854	1.24375e-06	7.41846e-05
ATRX	C1orf204	89461.7	1.24353	0.256743	4.84351	1.27566e-06	7.56845e-05
ATRX	ZBTB4	586120	0.838976	0.173326	4.84045	1.29547e-06	7.6436e-05
ATRX	SNX15	240912	1.32242	0.273441	4.83621	1.32338e-06	7.76554e-05
ATRX	PHLDB1	880376	1.01114	0.209556	4.82515	1.39896e-06	8.1582e-05
ATRX	RSRP1	594923	1.2742	0.264097	4.82476	1.40173e-06	8.1582e-05
ATRX	RAB3B	479149	2.00533	0.416186	4.81835	1.44751e-06	8.37911e-05
ATRX	C2CD4B	39013.5	2.319	0.482605	4.80518	1.54614e-06	8.90197e-05
ATRX	CLIC5	23433.8	1.9382	0.403775	4.8002	1.58508e-06	9.07736e-05
ATRX	POF1B	30771.6	2.7733	0.578093	4.79732	1.60803e-06	9.18422e-05
ATRX	MAP1A	887405	1.75031	0.365133	4.79362	1.638e-06	9.3305e-05
ATRX	ACADVL	1.51945e+06	0.994279	0.208321	4.77282	1.8166e-06	0.000101587
ATRX	SLC15A3	158153	1.599	0.335254	4.76952	1.84663e-06	0.000102998
ATRX	MYC	287106	2.02783	0.426064	4.75945	1.94123e-06	0.000107993
ATRX	AZIN2	44295.2	1.60639	0.337626	4.75789	1.95624e-06	0.000108265
ATRX	MYL3	2503.77	2.1746	0.457233	4.756	1.97467e-06	0.000108724
ATRX	WNT4	86179.9	1.73714	0.365767	4.74932	2.04105e-06	0.000111804
ATRX	CYP3A5	153819	2.51696	0.530377	4.74561	2.07875e-06	0.000113578
ATRX	COL11A2	195928	1.81073	0.382219	4.73742	2.16454e-06	0.000116776
ATRX	CLSTN1	1.89456e+06	1.17219	0.24771	4.73213	2.22179e-06	0.000118131
ATRX	GSTK1	394960	1.0487	0.22153	4.7339	2.20252e-06	0.000118131
ATRX	HS3ST5	100577	2.20603	0.466235	4.73158	2.2278e-06	0.000118131
ATRX	SAMD4A	186722	0.951684	0.201229	4.72937	2.25217e-06	0.00011881
ATRX	PEAR1	156575	1.5719	0.33269	4.72482	2.30315e-06	0.000121201
ATRX	PALM3	63094.2	1.98053	0.419983	4.71574	2.40835e-06	0.00012581
ATRX	GAB3	46843.8	1.49862	0.318052	4.71187	2.45452e-06	0.000127599
ATRX	CD44	2.41975e+06	1.87949	0.399195	4.7082	2.49914e-06	0.000129291
ATRX	CD33	17683.8	1.48928	0.316569	4.70443	2.54578e-06	0.000131387
ATRX	SEMA3E	114080	2.88983	0.614416	4.70337	2.55899e-06	0.000131435
ATRX	TLN2	921166	1.64879	0.350521	4.70384	2.55315e-06	0.000131435
ATRX	AMDHD1	11500.7	2.00961	0.427345	4.70256	2.56921e-06	0.000131644
ATRX	KIAA1211L	30484.5	1.75267	0.373658	4.69058	2.72438e-06	0.0001386
ATRX	CD9	662298	1.5556	0.332423	4.67958	2.87459e-06	0.000145514
ATRX	STAT2	773434	0.983993	0.210293	4.67915	2.88066e-06	0.000145514
ATRX	RGS9	132356	2.05638	0.439591	4.67793	2.89785e-06	0.000146
ATRX	TESK2	21142.5	0.899812	0.192393	4.67695	2.91167e-06	0.000146047
ATRX	FAM76A	104402	0.667277	0.142751	4.67441	2.94801e-06	0.00014718
ATRX	CFAP43	23496.1	1.90263	0.40718	4.6727	2.97261e-06	0.000147599
ATRX	C1QC	727552	1.74176	0.374021	4.65685	3.21092e-06	0.000157372
ATRX	TRIM73	10241.6	1.3687	0.294021	4.6551	3.23831e-06	0.000157632
ATRX	COL22A1	250050	2.48199	0.53418	4.64636	3.37845e-06	0.000162972
ATRX	ZNF423	265057	1.30936	0.281951	4.64392	3.41852e-06	0.000164166
ATRX	MUC15	161025	3.24935	0.699835	4.64302	3.43353e-06	0.000164518
ATRX	ART3	2312.98	2.3603	0.508629	4.6405	3.47564e-06	0.000166164
ATRX	ISCU	670962	0.851946	0.183615	4.63984	3.48679e-06	0.000166325
ATRX	GPNMB	907077	1.76837	0.381292	4.63782	3.52095e-06	0.000166472
ATRX	LOC101928767	3918.63	1.6612	0.358448	4.63444	3.57902e-06	0.000168473
ATRX	CPXM2	96446.8	2.14914	0.464207	4.62969	3.6621e-06	0.000172006
ATRX	NINJ2	11154.3	1.59128	0.344039	4.62528	3.741e-06	0.000174016
ATRX	PLXNA4	742517	2.35279	0.508674	4.62533	3.73996e-06	0.000174016
ATRX	H1FNT	2598.26	2.13274	0.461463	4.6217	3.80607e-06	0.000175309
ATRX	LOC101927267	3.01315e+06	1.97877	0.428715	4.61559	3.91973e-06	0.00017977
ATRX	CYS1	14541.8	2.32052	0.502944	4.61387	3.95242e-06	0.000180882
ATRX	MGAT4A	302086	0.86853	0.18833	4.61174	3.99313e-06	0.000182356
ATRX	SELENOP	1.53509e+06	1.7374	0.376815	4.61075	4.01209e-06	0.000182444
ATRX	ARHGAP27	209975	1.07544	0.233297	4.60974	4.03181e-06	0.000182952
ATRX	APOC4-APOC2	59005	2.36225	0.512874	4.6059	4.10685e-06	0.00018518
ATRX	KIAA0087	35223.5	2.22658	0.483327	4.60677	4.08973e-06	0.00018518
ATRX	MYO15B	453377	1.47561	0.320353	4.60621	4.10076e-06	0.00018518
ATRX	HLA-DPB1	841998	1.83394	0.398842	4.59815	4.26253e-06	0.000190198
ATRX	MAN2B2	235376	1.04031	0.226241	4.59824	4.26082e-06	0.000190198
ATRX	CC2D1B	265553	0.822034	0.178805	4.59738	4.27829e-06	0.000190504
ATRX	LY75-CD302	255912	1.22499	0.266682	4.59345	4.35974e-06	0.000192134
ATRX	PRPH	4.9e+06	1.97919	0.43082	4.594	4.34832e-06	0.000192134
ATRX	GGTA1P	65564.5	1.83734	0.400034	4.59296	4.37002e-06	0.000192191
ATRX	MIR6716	1398.5	1.35037	0.294726	4.5818	4.60997e-06	0.000199759
ATRX	PLA2G6	128192	0.929199	0.203331	4.56989	4.87969e-06	0.000210288
ATRX	ITPR3	188214	0.98473	0.215619	4.567	4.94761e-06	0.000212787
ATRX	SLC7A8	100865	2.11932	0.464533	4.56227	5.06032e-06	0.000217198
ATRX	DHRS12	93802.7	0.957304	0.210008	4.55841	5.15432e-06	0.000220552
ATRX	DSEL	220925	1.79557	0.39411	4.556	5.21373e-06	0.000220574
ATRX	PKHD1	66739.5	2.39825	0.526429	4.55569	5.22136e-06	0.000220574
ATRX	CXCL16	120498	1.46508	0.322011	4.5498	5.36965e-06	0.000225859
ATRX	PQLC3	83095.2	1.43262	0.314926	4.54906	5.38863e-06	0.000225859
ATRX	TNFSF14	20319.3	2.33164	0.512552	4.54908	5.38806e-06	0.000225859
ATRX	PTPRH	306033	2.25006	0.494829	4.54714	5.43798e-06	0.000227038
ATRX	SLC26A11	587694	1.21373	0.266899	4.54753	5.42801e-06	0.000227038
ATRX	CNKSR1	63021.8	1.3757	0.303101	4.53876	5.65862e-06	0.000233519
ATRX	RASGEF1C	18806.9	2.29528	0.505698	4.53883	5.6566e-06	0.000233519
ATRX	ACOX2	24306.2	2.19432	0.483744	4.53613	5.72965e-06	0.000235159
ATRX	ANKRD26P1	122729	3.14496	0.693332	4.53602	5.73268e-06	0.000235159
ATRX	SQSTM1	1.25568e+06	1.24119	0.273652	4.53566	5.74229e-06	0.000235159
ATRX	LOC100506682	4085.76	2.68349	0.592617	4.5282	5.9489e-06	0.000242692
ATRX	LOC100506022	5637.11	1.21987	0.269573	4.52519	6.03416e-06	0.000245703
ATRX	CLEC4E	21777.2	2.38723	0.528171	4.5198	6.18972e-06	0.000250135
ATRX	TNFAIP2	311524	1.77422	0.392743	4.51752	6.25691e-06	0.0002519
ATRX	PROKR1	7682.97	2.17456	0.481492	4.5163	6.29308e-06	0.000251935
ATRX	TNFRSF1B	246974	1.49908	0.331971	4.51572	6.31034e-06	0.000252155
ATRX	MKNK1-AS1	15730.4	1.15286	0.255527	4.51169	6.43129e-06	0.000256032
ATRX	FARP2	181919	0.878883	0.194935	4.5086	6.52574e-06	0.000258352
ATRX	SPI1	113157	1.56718	0.347923	4.50439	6.65624e-06	0.000261652
ATRX	SYCP2	219691	2.00243	0.444555	4.50434	6.65796e-06	0.000261652
ATRX	COL8A2	32486	1.84774	0.410277	4.50365	6.67965e-06	0.000262023
ATRX	LFNG	91111.3	1.47689	0.328121	4.50105	6.76171e-06	0.000263733
ATRX	OTUD7A	161046	1.12896	0.250839	4.50072	6.7725e-06	0.000263733
ATRX	SFN	5204.85	2.26477	0.503075	4.50185	6.73647e-06	0.000263733
ATRX	DRD2	194759	2.36275	0.52524	4.49842	6.84593e-06	0.000266109
ATRX	SZT2	649022	0.928065	0.206435	4.49568	6.93494e-06	0.000268594
ATRX	FAM111A	194739	1.17661	0.262143	4.48845	7.17443e-06	0.000277368
ATRX	BRINP2	183472	2.45529	0.547159	4.48735	7.2116e-06	0.000277724
ATRX	PLA2R1	33191.9	1.85302	0.412903	4.48779	7.19667e-06	0.000277724
ATRX	SLC25A34	59135.8	1.22496	0.273015	4.48679	7.2306e-06	0.000277724
ATRX	B3GALT4	28210.3	1.16874	0.260603	4.48476	7.29954e-06	0.000278696
ATRX	SLC8B1	68115.4	1.5365	0.342635	4.48437	7.31288e-06	0.000278696
ATRX	TNN	10146.3	2.04274	0.455493	4.48469	7.30193e-06	0.000278696
ATRX	ARHGEF11	808752	0.798188	0.178138	4.48072	7.43931e-06	0.000282509
ATRX	UPP2	6762.06	2.41353	0.539094	4.47701	7.56943e-06	0.000286435
ATRX	MST1P2	36869.8	1.69892	0.379555	4.47607	7.60287e-06	0.000287193
ATRX	SULT1C2	12601.4	1.83408	0.409906	4.47439	7.66306e-06	0.000288957
ATRX	ADAM28	42206.7	1.73073	0.386971	4.4725	7.73099e-06	0.00028948
ATRX	GRIN3A	110051	2.29265	0.512557	4.47296	7.71426e-06	0.00028948
ATRX	XG	5397.15	2.53882	0.567555	4.47326	7.70345e-06	0.00028948
ATRX	LINGO4	13680.4	2.45809	0.549766	4.47115	7.78006e-06	0.000290074
ATRX	TMEM150C	64395.6	1.13406	0.253667	4.47067	7.7975e-06	0.000290074
ATRX	TRPM2	35446.4	1.86485	0.417099	4.47099	7.78567e-06	0.000290074
ATRX	ENPP6	11239.6	2.14213	0.479248	4.46977	7.83046e-06	0.00029016
ATRX	AGFG2	127866	0.908549	0.2035	4.46462	8.02126e-06	0.000296206
ATRX	LOC100130298	3860.17	1.93884	0.434416	4.46308	8.07883e-06	0.000297818
ATRX	TNXB	102116	1.89431	0.424629	4.4611	8.15382e-06	0.000299038
ATRX	CCDC24	77729.6	1.71889	0.385367	4.46039	8.18096e-06	0.000299521
ATRX	ITM2B	2.67748e+06	1.00987	0.226641	4.45582	8.3575e-06	0.000303152
ATRX	JCHAIN	378341	2.67132	0.599888	4.45302	8.46696e-06	0.000305295
ATRX	OGN	175991	2.46053	0.553555	4.44495	8.79111e-06	0.000313493
ATRX	CAMTA2	382269	0.802211	0.180537	4.44347	8.85185e-06	0.000314419
ATRX	SIGLEC7	19194.8	1.33371	0.300161	4.44332	8.85803e-06	0.000314419
ATRX	TRIM62	64181.7	1.30459	0.29362	4.44311	8.8668e-06	0.000314419
ATRX	LAMA2	157675	2.2206	0.500194	4.43948	9.01758e-06	0.000317962
ATRX	STX12	788304	0.846851	0.190763	4.43928	9.02609e-06	0.000317962
ATRX	CHRD	38413.4	1.83179	0.412702	4.43852	9.0579e-06	0.000318036
ATRX	SLC7A4	26261.9	2.10376	0.473958	4.4387	9.05026e-06	0.000318036
ATRX	RNF19B	229583	1.11698	0.252131	4.43015	9.41679e-06	0.000329019
ATRX	TNFSF15	39258.5	2.28047	0.514832	4.42953	9.44378e-06	0.000329425
ATRX	C6orf1	190224	1.08508	0.245202	4.42525	9.63302e-06	0.000334392
ATRX	CXCL10	87623.6	2.5185	0.569532	4.42206	9.77664e-06	0.000338281
ATRX	CYB561	1.90638e+06	1.70592	0.385973	4.41978	9.87995e-06	0.000340207
ATRX	TBXAS1	62742.2	1.43601	0.324881	4.42011	9.86494e-06	0.000340207
ATRX	TNFSF13	63418	1.47164	0.332959	4.41988	9.87543e-06	0.000340207
ATRX	SMIM10L2B	47727.9	1.90608	0.431816	4.41411	1.01428e-05	0.000347779
ATRX	SOD3	81116.1	2.10477	0.476929	4.41317	1.01869e-05	0.000348535
ATRX	ADCY2	70589.7	2.82413	0.640679	4.40803	1.04315e-05	0.000354077
ATRX	P2RY13	41264.8	1.79006	0.406221	4.40662	1.04996e-05	0.000355823
ATRX	SPESP1	13704.9	2.35064	0.534096	4.40115	1.07678e-05	0.000364335
ATRX	DOK3	105247	0.880782	0.200163	4.40033	1.08089e-05	0.000364573
ATRX	CGNL1	138939	1.86159	0.423204	4.3988	1.08853e-05	0.000365998
ATRX	HSPB8	109472	2.05397	0.46691	4.39906	1.0872e-05	0.000365998
ATRX	TRADD	47836.4	1.39142	0.316464	4.39676	1.09877e-05	0.000368401
ATRX	LOC115110	38359.2	1.62402	0.369542	4.39469	1.10931e-05	0.000371238
ATRX	CD68	650620	1.3813	0.314745	4.38864	1.14061e-05	0.000378643
ATRX	LOC283335	23134.8	0.962075	0.219233	4.38837	1.14205e-05	0.000378643
ATRX	NEAT1	4.14001e+06	1.50011	0.342139	4.38451	1.16247e-05	0.000384226
ATRX	KIAA1522	181630	1.12754	0.257359	4.38118	1.18039e-05	0.000389547
ATRX	CLCN6	595036	1.12616	0.257373	4.3756	1.21101e-05	0.000395991
ATRX	MATN2	352870	1.55566	0.355516	4.37577	1.21002e-05	0.000395991
ATRX	LINC00996	27501.8	2.14366	0.490213	4.3729	1.22604e-05	0.000399078
ATRX	SHTN1	777988	1.12666	0.257702	4.37195	1.2314e-05	0.000400214
ATRX	GRN	1.26948e+06	1.30093	0.297698	4.36998	1.24259e-05	0.000402622
ATRX	CADM3-AS1	513897	1.53549	0.351618	4.36691	1.26015e-05	0.000405865
ATRX	MFSD1	540928	0.812255	0.18611	4.36439	1.2748e-05	0.000409349
ATRX	BCL3	71924.1	1.68792	0.386782	4.364	1.27704e-05	0.000409456
ATRX	ABCC3	64293.2	1.89644	0.435118	4.35846	1.30982e-05	0.000417465
ATRX	LOC643201	15689.9	1.80816	0.414913	4.35791	1.31308e-05	0.000417883
ATRX	CTSH	379294	1.69359	0.388655	4.35757	1.31514e-05	0.000417919
ATRX	LRRC66	40155.7	1.65083	0.379042	4.35527	1.32904e-05	0.000421709
ATRX	SLC1A7	7060.5	1.88604	0.433127	4.35446	1.33393e-05	0.000422635
ATRX	SERINC2	68127.8	2.22059	0.510084	4.35338	1.34053e-05	0.000424099
ATRX	COL2A1	5664.89	1.8648	0.428734	4.34956	1.36412e-05	0.00043029
ATRX	LINC00900	26642.8	1.23761	0.284891	4.34414	1.39819e-05	0.000439744
ATRX	WHRN	38423	2.30856	0.531582	4.34281	1.40671e-05	0.000441773
ATRX	SOWAHA	45953.6	2.36004	0.54361	4.34142	1.41565e-05	0.000443929
ATRX	SEPT4-AS1	23281.2	1.37657	0.317116	4.34091	1.41891e-05	0.000444303
ATRX	HGC6.3	12044	2.8723	0.661904	4.33945	1.42838e-05	0.000446615
ATRX	MATN1	7254.62	1.46691	0.338264	4.33659	1.4471e-05	0.000449746
ATRX	FBXO2	106083	2.44888	0.565185	4.33287	1.47176e-05	0.000455522
ATRX	SCN4A	12527.5	1.87701	0.43325	4.33238	1.47506e-05	0.000455885
ATRX	RTBDN	35297.2	2.16598	0.500394	4.32855	1.50096e-05	0.000462554
ATRX	APOL2	225518	1.48942	0.344203	4.32716	1.51043e-05	0.000464138
ATRX	PAH	7180.27	2.12231	0.490444	4.32732	1.50937e-05	0.000464138
ATRX	PLA2G7	107348	1.69645	0.392112	4.32645	1.51531e-05	0.00046497
ATRX	KRT19	784475	2.45617	0.567828	4.32555	1.5215e-05	0.000465121
ATRX	LEFTY2	7927.17	2.07307	0.479275	4.32543	1.52232e-05	0.000465121
ATRX	PLEKHD1	11901.2	2.72754	0.630767	4.32417	1.53107e-05	0.000466464
ATRX	HLA-DMB	246586	1.67969	0.3887	4.3213	1.55111e-05	0.000471034
ATRX	TMEM191B	7217.2	1.78402	0.412812	4.32163	1.54878e-05	0.000471034
ATRX	ATXN1	427817	1.1268	0.260813	4.32032	1.55806e-05	0.000472003
ATRX	CASQ1	6559.86	1.57531	0.364993	4.316	1.58882e-05	0.000478612
ATRX	C10orf107	9340.51	1.82873	0.423933	4.31373	1.60523e-05	0.000482199
ATRX	OSGIN1	11519.5	2.15137	0.498837	4.31278	1.61216e-05	0.000483602
ATRX	HCK	100602	1.43547	0.332937	4.31153	1.62126e-05	0.000485653
ATRX	PIGV	61985.1	0.725255	0.16823	4.3111	1.62448e-05	0.000485937
ATRX	TOM1L2	537598	0.911296	0.211404	4.31068	1.6275e-05	0.000486163
ATRX	ITGAX	184331	1.75048	0.406662	4.30451	1.67357e-05	0.000496461
ATRX	CELA2B	2178.38	1.34554	0.312659	4.30353	1.68094e-05	0.000497878
ATRX	TLR5	25452.5	1.46419	0.34049	4.30024	1.70617e-05	0.000503344
ATRX	KCNC4-AS1	6484.14	2.24709	0.522877	4.29755	1.72696e-05	0.000508078
ATRX	LEPR	96112.8	1.42842	0.33295	4.2902	1.78511e-05	0.000523745
ATRX	PLA2G4D	26584.5	2.5199	0.587453	4.28954	1.79042e-05	0.000524587
ATRX	ACSM5	14044.4	2.40689	0.561509	4.28646	1.81541e-05	0.000529521
ATRX	HS1BP3-IT1	1942.12	1.72377	0.402173	4.28613	1.81809e-05	0.000529521
ATRX	LINC01011	39648.4	1.29121	0.301247	4.2862	1.81752e-05	0.000529521
ATRX	UCN2	9340.06	1.93703	0.452506	4.28067	1.86334e-05	0.000539935
ATRX	LINC00365	1824.2	2.08016	0.486141	4.27892	1.87801e-05	0.000542824
ATRX	EXOC3L4	11547.8	2.16196	0.505709	4.2751	1.91051e-05	0.000550534
ATRX	DPYD	148460	1.26739	0.296821	4.26987	1.95588e-05	0.00056079
ATRX	SIRPA	251713	1.20832	0.283246	4.26599	1.9902e-05	0.000566086
ATRX	SKINT1L	2121.19	2.21285	0.518675	4.26636	1.98688e-05	0.000566086
ATRX	SLFN13	74282.9	2.15526	0.50606	4.25891	2.05429e-05	0.000581226
ATRX	NPPA-AS1	124628	1.28785	0.302588	4.25612	2.08006e-05	0.000585198
ATRX	NDRG2	321723	1.56286	0.367469	4.25302	2.10906e-05	0.000592029
ATRX	C1orf127	4051.21	1.67449	0.393814	4.25199	2.11883e-05	0.000593993
ATRX	CYBB	416079	1.48974	0.350402	4.2515	2.12344e-05	0.000594509
ATRX	SOX13	64109.8	1.42147	0.334395	4.25086	2.12947e-05	0.000595416
ATRX	ICAM1	227064	1.83347	0.431452	4.24953	2.14223e-05	0.000597425
ATRX	CCDC170	12241.6	1.56675	0.368926	4.24679	2.16852e-05	0.000602774
ATRX	FCGRT	441201	1.28605	0.302822	4.24687	2.1678e-05	0.000602774
ATRX	H6PD	295044	0.849457	0.200044	4.24634	2.1729e-05	0.000602774
ATRX	ITGA3	530904	1.62298	0.382232	4.24607	2.17548e-05	0.000602774
ATRX	HMGCL	98926.5	0.919379	0.216629	4.24402	2.19553e-05	0.000607544
ATRX	HLA-DQB1-AS1	62580.3	1.9577	0.461478	4.24224	2.21301e-05	0.000610803
ATRX	PPP1R12B	607956	0.577231	0.136086	4.24167	2.21861e-05	0.000611559
ATRX	ZBTB46	295895	1.23526	0.291276	4.24086	2.22661e-05	0.000612976
ATRX	PRR5	84894.8	1.71848	0.40533	4.2397	2.2382e-05	0.000615375
ATRX	FBLN5	309014	2.09892	0.495343	4.23731	2.26218e-05	0.000620377
ATRX	BOC	76151.6	1.75798	0.415028	4.23581	2.27726e-05	0.000622842
ATRX	LHFPL5	33708.1	1.31186	0.309747	4.23527	2.2828e-05	0.000622842
ATRX	ZCCHC24	124810	1.74788	0.412692	4.23531	2.28239e-05	0.000622842
ATRX	SERPINB8	56799.9	1.21924	0.287906	4.23486	2.28696e-05	0.000623182
ATRX	DNASE2	126593	1.36623	0.322669	4.23417	2.29395e-05	0.000624292
ATRX	JDP2	92193.3	1.42875	0.33783	4.22921	2.34514e-05	0.000635801
ATRX	TFEB	103133	1.44186	0.341105	4.22702	2.3681e-05	0.000641213
ATRX	FAM107A	28615.7	1.76096	0.416625	4.22673	2.37115e-05	0.000641228
ATRX	LPAR5	21460	1.15859	0.274192	4.22547	2.38445e-05	0.000644013
ATRX	NFKB2	174209	1.53624	0.363672	4.22424	2.39751e-05	0.000646724
ATRX	CADM3	1.16511e+06	1.54365	0.365509	4.22329	2.40765e-05	0.000648642
ATRX	ARNTL	77401.3	1.27434	0.301881	4.22132	2.42874e-05	0.000653125
ATRX	CD302	212898	1.21051	0.286892	4.21941	2.44941e-05	0.000657411
ATRX	ITGB4	55055.8	1.95011	0.462362	4.2177	2.46802e-05	0.000661578
ATRX	ACP2	281562	0.84252	0.199811	4.21659	2.48023e-05	0.000663945
ATRX	PDE1C	26841.1	2.01224	0.477254	4.21629	2.48359e-05	0.000663945
ATRX	SLC45A1	53324.4	1.30315	0.309156	4.21518	2.49583e-05	0.000665699
ATRX	UPP1	132437	1.79217	0.425396	4.21294	2.52068e-05	0.000671493
ATRX	APH1B	184070	0.851215	0.202154	4.21072	2.54553e-05	0.000676429
ATRX	LACC1	96243.2	1.22993	0.292167	4.2097	2.5571e-05	0.000678662
ATRX	HLA-DMA	255905	1.6312	0.387569	4.20881	2.56723e-05	0.000680507
ATRX	MADD	1.05783e+06	0.653488	0.155308	4.2077	2.57986e-05	0.00068301
ATRX	EHBP1L1	336385	1.25752	0.299278	4.20185	2.64748e-05	0.000696606
ATRX	CSF2RA	37243.8	1.56961	0.374235	4.19418	2.73858e-05	0.000717551
ATRX	LOC100129291	9912.99	2.90611	0.692984	4.19362	2.74536e-05	0.000717551
ATRX	LRRC71	15920.1	1.69126	0.403284	4.19373	2.74408e-05	0.000717551
ATRX	SRSF4	906720	0.545829	0.130162	4.19347	2.74718e-05	0.000717551
ATRX	TMEM50A	604531	0.814998	0.194405	4.19226	2.76186e-05	0.000719629
ATRX	RSPH4A	32527.5	1.35634	0.323657	4.19068	2.78123e-05	0.000723249
ATRX	TPMT	183581	0.719044	0.171595	4.19036	2.78513e-05	0.000723249
ATRX	CCDC7	26369.9	1.38917	0.331981	4.18447	2.85835e-05	0.000738481
ATRX	FAM3C	533417	0.92879	0.222102	4.18182	2.89185e-05	0.000745338
ATRX	TRPA1	22416.4	1.94733	0.465719	4.18135	2.89779e-05	0.000745973
ATRX	GPR153	370473	1.27839	0.305894	4.1792	2.92539e-05	0.000752173
ATRX	GNG8	16437.3	1.76442	0.42229	4.17822	2.93795e-05	0.000754496
ATRX	PDE6G	15460.4	1.82619	0.437155	4.17743	2.94822e-05	0.000756228
ATRX	FRS3	208815	0.871777	0.209088	4.16942	3.05378e-05	0.000779569
ATRX	FAM174A	174819	0.969991	0.232749	4.16755	3.07897e-05	0.000785064
ATRX	ANKDD1A	151406	0.658531	0.158054	4.16649	3.09326e-05	0.000787771
ATRX	KIF13B	220197	0.796583	0.191256	4.16501	3.11345e-05	0.000791174
ATRX	MS4A6A	259167	1.53861	0.369442	4.16469	3.11771e-05	0.000791174
ATRX	PARVA	1.07355e+06	1.1839	0.284308	4.16414	3.12532e-05	0.000791231
ATRX	LOC102724301	5016.92	2.20943	0.531393	4.15781	3.21314e-05	0.000807735
ATRX	HLA-DQB1	396020	2.01994	0.4861	4.1554	3.24725e-05	0.000814399
ATRX	LYPD3	6456.33	1.70244	0.410151	4.15076	3.31377e-05	0.000830108
ATRX	TNFRSF9	28791.4	2.22874	0.537136	4.14931	3.33485e-05	0.000834415
ATRX	HLA-DRB1	1.14861e+06	1.83846	0.443195	4.14819	3.35118e-05	0.000836544
ATRX	RORA	325512	1.02486	0.247382	4.14282	3.43064e-05	0.000854389
ATRX	CTSK	253531	1.40278	0.338651	4.14225	3.43912e-05	0.000854513
ATRX	ADGRD1	42960.2	1.75404	0.423656	4.14025	3.46922e-05	0.000859998
ATRX	KIAA1755	38765.7	1.90336	0.459894	4.13869	3.49288e-05	0.000863861
ATRX	TMEM127	446601	0.537611	0.129941	4.13736	3.51329e-05	0.000867908
ATRX	MED15P9	8491.59	2.25102	0.54416	4.13669	3.52355e-05	0.000869441
ATRX	BCAR3	62002.5	1.20252	0.291437	4.12618	3.68834e-05	0.000896672
ATRX	MATN1-AS1	6638.39	1.3355	0.323805	4.12439	3.71711e-05	0.000902642
ATRX	TEP1	175294	1.35351	0.328385	4.1217	3.7609e-05	0.000908629
ATRX	LOC101928126	7140.94	2.12085	0.515998	4.1102	3.95317e-05	0.000949203
ATRX	GPAT2	39098.1	1.53775	0.374516	4.10597	4.02624e-05	0.000964586
ATRX	LOC100288798	6936.37	1.2531	0.305364	4.10364	4.06705e-05	0.00097219
ATRX	NEURL3	5959.31	2.17892	0.531763	4.09754	4.17572e-05	0.000994162
ATRX	MROH7	53212.4	1.60682	0.392257	4.09635	4.19713e-05	0.00099661
ATRX	PLA2G16	77643.9	1.9598	0.478424	4.09636	4.19689e-05	0.00099661
ATRX	NOV	62764.3	1.76437	0.430824	4.09535	4.21526e-05	0.000999806
ATRX	HEIH	190090	0.77228	0.188647	4.09379	4.24376e-05	0.00100545
ATRX	CYTH1	1.36239e+06	0.720147	0.176253	4.08586	4.39129e-05	0.00103586
ATRX	GBA	209875	0.646224	0.158171	4.0856	4.3963e-05	0.00103586
ATRX	PPP1R21	344236	0.581463	0.142315	4.08576	4.39334e-05	0.00103586
ATRX	CNTN1	3.4922e+06	1.82706	0.447386	4.08386	4.42937e-05	0.00104136
ATRX	LMNTD2	24728.7	1.77888	0.435567	4.08405	4.42567e-05	0.00104136
ATRX	KIAA0319L	505489	0.765452	0.187495	4.08252	4.45508e-05	0.00104626
ATRX	PMP2	6104.61	2.30122	0.564206	4.07869	4.52897e-05	0.00105897
ATRX	LOC91450	4015.32	1.51187	0.370847	4.07681	4.56572e-05	0.00106523
ATRX	TP53INP2	429651	0.842457	0.206811	4.07356	4.62996e-05	0.00107712
ATRX	TUBA4A	112260	1.85666	0.45585	4.07296	4.64202e-05	0.00107834
ATRX	GPR34	58400.3	1.34511	0.330364	4.07158	4.66944e-05	0.00108239
ATRX	OMD	27539.1	2.12616	0.522196	4.07158	4.66958e-05	0.00108239
ATRX	C1S	931648	1.94703	0.478623	4.06798	4.74232e-05	0.00109451
ATRX	ITGB2	415034	1.5019	0.36941	4.06567	4.78956e-05	0.00110335
ATRX	HAP1	103774	2.21719	0.545646	4.06342	4.8359e-05	0.00111132
ATRX	ELMO2	547885	0.723088	0.178159	4.05867	4.93538e-05	0.00112573
ATRX	KCNJ10	31739.6	1.93758	0.477361	4.05893	4.9298e-05	0.00112573
ATRX	SLC43A2	357104	1.00553	0.247747	4.05871	4.93455e-05	0.00112573
ATRX	PTAFR	72033.4	1.28857	0.317748	4.05532	5.00668e-05	0.00113956
ATRX	LOC101929719	918.439	2.04499	0.504673	4.05212	5.07553e-05	0.00115279
ATRX	KIAA1683	190092	1.4913	0.368201	4.05023	5.11684e-05	0.00116094
ATRX	MMP19	269079	1.44153	0.356049	4.0487	5.15037e-05	0.00116608
ATRX	ZMYND15	8328.29	1.64144	0.405755	4.04539	5.22362e-05	0.00117892
ATRX	NPL	149186	1.41316	0.349424	4.04425	5.24907e-05	0.00118217
ATRX	BMF	123124	1.00149	0.24778	4.04187	5.30277e-05	0.00119301
ATRX	DDO	5812.77	1.94002	0.480331	4.03892	5.36986e-05	0.00120684
ATRX	LOC102724153	2824.12	1.38663	0.343392	4.03804	5.39001e-05	0.0012101
ATRX	TFAP2E	38953.2	1.81183	0.448822	4.03687	5.41694e-05	0.0012136
ATRX	KNDC1	199649	2.14219	0.53087	4.03524	5.45456e-05	0.0012182
ATRX	SIGLEC10	77113.6	1.47681	0.365957	4.03548	5.44911e-05	0.0012182
ATRX	CPEB4	707866	0.991054	0.245631	4.03472	5.46669e-05	0.00121837
ATRX	MAP7	419857	1.51563	0.375776	4.03333	5.4992e-05	0.00122307
ATRX	LRRC25	38530.8	1.28603	0.319015	4.03125	5.54805e-05	0.00123138
ATRX	CALB1	57571.2	2.23448	0.554372	4.03065	5.5624e-05	0.00123329
ATRX	LOC284581	5473.87	1.89802	0.47098	4.02994	5.579e-05	0.00123569
ATRX	ADRB2	21789	1.93988	0.481655	4.02754	5.63646e-05	0.00124327
ATRX	MUL1	229534	0.78028	0.193771	4.02681	5.65387e-05	0.00124583
MYCN	LAPTM4B	1.43773e+06	-1.23358	0.140868	-8.757	2.00507e-18	2.14723e-14
MYCN	ALDH18A1	581560	-1.18003	0.141177	-8.35851	6.35141e-17	4.53448e-13
MYCN	MYCNOS	161800	-3.46127	0.423583	-8.1714	3.04826e-16	1.63219e-12
MYCN	GNL3	946991	-1.21553	0.150262	-8.08942	5.99506e-16	2.37665e-12
MYCN	HSPD1	4.26413e+06	-1.45609	0.180285	-8.07663	6.6579e-16	2.37665e-12
MYCN	DDX1	1.88666e+07	-4.09807	0.529535	-7.739	1.00204e-14	2.68272e-11
MYCN	LINC00839	135925	-3.73139	0.481104	-7.75589	8.7727e-15	2.68272e-11
MYCN	GMPS	429486	-1.61414	0.213989	-7.5431	4.58935e-14	1.09216e-10
MYCN	CCDC58	103016	-1.25918	0.173177	-7.27103	3.56754e-13	5.51859e-10
MYCN	SAAL1	192762	-1.1933	0.164151	-7.26954	3.60726e-13	5.51859e-10
MYCN	CCT4	1.97099e+06	-1.17457	0.164819	-7.12641	1.03019e-12	1.29791e-09
MYCN	TRMT10C	236988	-0.987338	0.138442	-7.13181	9.90593e-13	1.29791e-09
MYCN	NPM1	7.74086e+06	-1.67919	0.244757	-6.86064	6.85506e-12	6.67371e-09
MYCN	MYCN	2.71488e+06	-3.06487	0.450864	-6.79778	1.06242e-11	9.48125e-09
MYCN	MRPL3	714144	-1.11907	0.165468	-6.76308	1.35092e-11	1.03336e-08
MYCN	MTHFD2	1.06936e+06	-1.57172	0.232377	-6.76366	1.34548e-11	1.03336e-08
MYCN	RFT1	156157	-0.973042	0.144657	-6.72654	1.73742e-11	1.20039e-08
MYCN	RPL22L1	301570	-2.08346	0.311251	-6.69383	2.17398e-11	1.45507e-08
MYCN	LIPT2	18207.1	-1.22941	0.184493	-6.66372	2.66985e-11	1.73282e-08
MYCN	AHCY	1.21461e+06	-1.33683	0.201767	-6.62561	3.4581e-11	2.1784e-08
MYCN	NOB1	281181	-1.14322	0.17294	-6.61051	3.83e-11	2.26875e-08
MYCN	NPW	28109	-3.37701	0.511118	-6.6071	3.91932e-11	2.26875e-08
MYCN	POLR3D	335389	-1.36978	0.209319	-6.544	5.98935e-11	3.28923e-08
MYCN	CCT8	1.96036e+06	-1.0258	0.157204	-6.52526	6.78822e-11	3.63475e-08
MYCN	RSL1D1	1.76486e+06	-1.17937	0.180899	-6.5195	7.0542e-11	3.68505e-08
MYCN	TRIM71	54250.8	-3.95262	0.607985	-6.50117	7.9697e-11	4.06417e-08
MYCN	ZNF639	318733	-1.01124	0.155777	-6.49154	8.49648e-11	4.23204e-08
MYCN	TMEM97	936455	-1.55563	0.241869	-6.43173	1.26163e-10	6.0048e-08
MYCN	TRAP1	1.17819e+06	-1.10976	0.174197	-6.37072	1.88149e-10	8.57398e-08
MYCN	FNDC7	15080.2	-3.84909	0.6048	-6.36424	1.96256e-10	8.5784e-08
MYCN	RPL14	5.91329e+06	-1.29173	0.20349	-6.3479	2.18278e-10	9.35017e-08
MYCN	CCNYL2	113970	-3.86114	0.608955	-6.34059	2.2888e-10	9.61204e-08
MYCN	NBAS	3.54399e+06	-3.20767	0.506228	-6.33642	2.3517e-10	9.68629e-08
MYCN	ACTL6A	395841	-1.16032	0.183452	-6.32495	2.53316e-10	1.00473e-07
MYCN	PAICS	1.35618e+06	-1.38844	0.219963	-6.31217	2.75142e-10	1.07145e-07
MYCN	MTHFD2L	72844.8	-1.17112	0.18618	-6.29028	3.16902e-10	1.21204e-07
MYCN	RUVBL1	570865	-1.24974	0.199171	-6.27473	3.50234e-10	1.31602e-07
MYCN	JAGN1	262079	-0.951601	0.152173	-6.25342	4.01552e-10	1.47229e-07
MYCN	MRPL30	531846	-0.800151	0.128147	-6.244	4.26533e-10	1.52258e-07
MYCN	ARSG	25477.5	-2.24943	0.360553	-6.23885	4.40813e-10	1.54776e-07
MYCN	TMA16	162155	-1.40426	0.225617	-6.22411	4.84311e-10	1.67306e-07
MYCN	EEF1B2	3.54534e+06	-1.32853	0.213837	-6.21283	5.20397e-10	1.76918e-07
MYCN	SLC16A1	440603	-1.52238	0.246813	-6.16813	6.9101e-10	2.24243e-07
MYCN	DKC1	682249	-1.00682	0.163399	-6.16175	7.19471e-10	2.28048e-07
MYCN	GNPNAT1	241708	-0.962803	0.15628	-6.16075	7.24028e-10	2.28048e-07
MYCN	CLNS1A	586177	-1.17709	0.191947	-6.13239	8.6566e-10	2.61137e-07
MYCN	SLC38A5	57756.1	-2.05813	0.335456	-6.13533	8.49813e-10	2.61137e-07
MYCN	PPA1	1.32057e+06	-1.09337	0.178841	-6.11362	9.73987e-10	2.89734e-07
MYCN	TKT	1.58878e+06	-1.21355	0.198634	-6.10949	9.99489e-10	2.93247e-07
MYCN	SET	4.29091e+06	-0.913831	0.150379	-6.07684	1.22572e-09	3.3657e-07
MYCN	SMIM11A	126800	-0.978757	0.161049	-6.0774	1.22143e-09	3.3657e-07
MYCN	SMIM11B	126756	-0.978363	0.161095	-6.07322	1.25373e-09	3.39904e-07
MYCN	ZNF285	91872.9	-1.34246	0.221508	-6.06055	1.35659e-09	3.58708e-07
MYCN	ANKRD18B	130278	-3.27051	0.541055	-6.04469	1.49694e-09	3.90993e-07
MYCN	MYCNUT	6877.14	-3.82838	0.634845	-6.03042	1.63537e-09	4.02601e-07
MYCN	NMD3	543713	-1.03328	0.171323	-6.03121	1.6274e-09	4.02601e-07
MYCN	EIF2A	1.10018e+06	-1.00816	0.167299	-6.02608	1.67988e-09	4.0886e-07
MYCN	SNORA105A	254146	-1.47744	0.24609	-6.00364	1.92944e-09	4.59164e-07
MYCN	SNORA105B	254146	-1.47744	0.24609	-6.00364	1.92944e-09	4.59164e-07
MYCN	RPP14	230118	-0.886331	0.147723	-5.99993	1.97397e-09	4.64599e-07
MYCN	LOC109703458	229968	-0.888491	0.148663	-5.97656	2.27899e-09	5.24855e-07
MYCN	RPS11	1.12423e+07	-1.39819	0.23432	-5.96702	2.41625e-09	5.42658e-07
MYCN	LDHB	5.07468e+06	-1.44355	0.243718	-5.92305	3.16027e-09	6.83704e-07
MYCN	TSEN2	90173.2	-0.99462	0.169903	-5.85404	4.79786e-09	9.88083e-07
MYCN	LYAR	146371	-1.08917	0.187204	-5.81808	5.95268e-09	1.1805e-06
MYCN	PCGF6	101523	-0.763158	0.131443	-5.806	6.39822e-09	1.24579e-06
MYCN	WDR89	164047	-1.0305	0.177703	-5.79899	6.67154e-09	1.28731e-06
MYCN	EXOSC3	175017	-0.735944	0.12707	-5.79167	6.96917e-09	1.33273e-06
MYCN	HP09053	53693.1	-1.24961	0.216197	-5.77995	7.47243e-09	1.4039e-06
MYCN	LOC646903	54576.2	-1.28854	0.224441	-5.74114	9.40441e-09	1.68641e-06
MYCN	SMS	1.3754e+06	-0.719468	0.125335	-5.74034	9.44854e-09	1.68641e-06
MYCN	CKS2	390657	-1.49422	0.260913	-5.72688	1.02293e-08	1.81068e-06
MYCN	RPL29	6.05905e+06	-1.49895	0.263672	-5.68489	1.30894e-08	2.19023e-06
MYCN	HPDL	61833.5	-1.94599	0.343166	-5.6707	1.42214e-08	2.36119e-06
MYCN	FBL	1.08418e+06	-1.32895	0.236018	-5.63071	1.79465e-08	2.89006e-06
MYCN	RPL39	3.02325e+06	-1.68179	0.29882	-5.62811	1.82196e-08	2.8954e-06
MYCN	RPS2	9.32165e+06	-1.25543	0.223281	-5.62265	1.88048e-08	2.96149e-06
MYCN	SUSD5	34767.2	-2.4073	0.429741	-5.60175	2.12196e-08	3.26966e-06
MYCN	SCRT2	93412.2	-2.25848	0.403721	-5.59415	2.21708e-08	3.39181e-06
MYCN	EIF5	1.92764e+06	-0.605666	0.108317	-5.59163	2.24954e-08	3.41706e-06
MYCN	PLEKHG4B	178312	-2.94708	0.52878	-5.57336	2.49876e-08	3.74255e-06
MYCN	LINC01976	28760.2	-2.5337	0.456016	-5.55618	2.75748e-08	4.07309e-06
MYCN	HSD17B6	11574.7	-1.68051	0.303371	-5.53945	3.03426e-08	4.42094e-06
MYCN	HNRNPC	4.34695e+06	-0.752309	0.135982	-5.53243	3.15825e-08	4.53982e-06
MYCN	EBPL	225508	-1.26353	0.229089	-5.51547	3.47841e-08	4.90135e-06
MYCN	TRA2B	1.5422e+06	-0.76908	0.139507	-5.51284	3.53094e-08	4.94286e-06
MYCN	FAM136A	414897	-0.784056	0.142531	-5.50095	3.77743e-08	5.18622e-06
MYCN	CCNB1IP1	624635	-1.49532	0.272528	-5.48683	4.09214e-08	5.58252e-06
MYCN	PSAT1	357178	-1.83804	0.335153	-5.48418	4.15381e-08	5.59536e-06
MYCN	NCL	6.23137e+06	-0.876277	0.16027	-5.4675	4.56417e-08	6.06454e-06
MYCN	TEX15	86924.6	-2.49473	0.456357	-5.46662	4.58706e-08	6.06454e-06
MYCN	RPL24	6.33799e+06	-1.37904	0.252517	-5.46118	4.72979e-08	6.18305e-06
MYCN	RPL36A	5.1263e+06	-1.57562	0.288688	-5.45784	4.81958e-08	6.24381e-06
MYCN	LOC101927919	2898.17	-1.97743	0.362736	-5.45144	4.9964e-08	6.40796e-06
MYCN	RPS3	8.58331e+06	-1.41327	0.259857	-5.43864	5.36889e-08	6.80419e-06
MYCN	ZNF876P	50399.8	-1.71826	0.316232	-5.43355	5.52439e-08	6.96008e-06
MYCN	TOMM5	448605	-0.965796	0.178765	-5.40261	6.56771e-08	7.99246e-06
MYCN	YARS2	115625	-0.742511	0.137417	-5.40335	6.54074e-08	7.99246e-06
MYCN	PDCD5	456144	-0.91441	0.169491	-5.39503	6.85112e-08	8.24367e-06
MYCN	EMC3-AS1	202714	-1.69829	0.315021	-5.39106	7.00447e-08	8.3811e-06
MYCN	PARP16	128011	-0.810193	0.150738	-5.37484	7.66494e-08	8.93162e-06
MYCN	GUF1	392557	-0.807302	0.150334	-5.37006	7.87112e-08	9.11263e-06
MYCN	LINC01356	29416.1	-1.66809	0.311058	-5.36263	8.20181e-08	9.44443e-06
MYCN	RPL36A-HNRNPH2	5.68839e+06	-1.35492	0.253028	-5.35482	8.56399e-08	9.75658e-06
MYCN	PHGDH	400155	-2.40313	0.449421	-5.34717	8.93398e-08	1.00065e-05
MYCN	BZW2	720292	-1.28288	0.240075	-5.34366	9.1086e-08	1.00906e-05
MYCN	CPLX3	36244.3	-2.54941	0.477146	-5.34304	9.13983e-08	1.00906e-05
MYCN	ZNF121	94909.6	-1.89369	0.354636	-5.33982	9.30396e-08	1.01669e-05
MYCN	CMSS1	405697	-1.13811	0.213337	-5.33478	9.56592e-08	1.04001e-05
MYCN	TOMM20	3.89834e+06	-1.01657	0.191097	-5.31966	1.03961e-07	1.11332e-05
MYCN	HACL1	108819	-0.954589	0.179552	-5.3165	1.05782e-07	1.12305e-05
MYCN	KLRG2	3517.75	-3.16123	0.595323	-5.31012	1.09555e-07	1.15022e-05
MYCN	NONO	4.17749e+06	-0.818391	0.154199	-5.30737	1.11221e-07	1.16201e-05
MYCN	RPL15	8.81981e+06	-1.04667	0.197441	-5.30117	1.15064e-07	1.1937e-05
MYCN	XYLB	69377.2	-1.47494	0.2783	-5.29981	1.15926e-07	1.1937e-05
MYCN	NAA15	588462	-0.928915	0.175666	-5.28795	1.23697e-07	1.23138e-05
MYCN	TERC	6773.87	-2.64188	0.499672	-5.28723	1.24184e-07	1.23138e-05
MYCN	RPL35A	5.0999e+06	-1.3519	0.256175	-5.27726	1.3113e-07	1.28076e-05
MYCN	RPL32	7.65146e+06	-1.33796	0.253862	-5.27043	1.36106e-07	1.31906e-05
MYCN	FXR1	1.66929e+06	-0.866622	0.164721	-5.26114	1.43163e-07	1.3812e-05
MYCN	CNOT10	267912	-0.886967	0.168665	-5.25875	1.45038e-07	1.39301e-05
MYCN	CHDH	15316.4	-1.54325	0.294824	-5.23449	1.65438e-07	1.56803e-05
MYCN	RPL7	1.04605e+07	-1.16511	0.222888	-5.22734	1.71964e-07	1.6154e-05
MYCN	SNRPD1	726449	-1.10694	0.213188	-5.19229	2.0772e-07	1.90942e-05
MYCN	VHL	934640	-0.760762	0.146652	-5.18753	2.13106e-07	1.95055e-05
MYCN	LOC339803	75589.7	-0.769763	0.148704	-5.17649	2.26104e-07	2.06072e-05
MYCN	JADE3	169547	-0.846638	0.163594	-5.17524	2.27618e-07	2.06573e-05
MYCN	CCT3	4.28559e+06	-1.18284	0.228911	-5.16726	2.3755e-07	2.12881e-05
MYCN	MIS18A	156633	-1.13643	0.220141	-5.16228	2.43955e-07	2.17379e-05
MYCN	SNHG1	1.22751e+06	-1.37576	0.267312	-5.14665	2.65179e-07	2.2971e-05
MYCN	COA4	232580	-0.841043	0.16372	-5.1371	2.79016e-07	2.38232e-05
MYCN	PTPDC1	157590	-0.647518	0.126203	-5.13078	2.88545e-07	2.44271e-05
MYCN	LRRC34	36961.9	-1.07478	0.210118	-5.11511	3.1356e-07	2.60304e-05
MYCN	CCDC174	217435	-0.819863	0.160782	-5.09921	3.41072e-07	2.7776e-05
MYCN	DUSP4	887630	-2.54961	0.500349	-5.09566	3.47528e-07	2.81945e-05
MYCN	B3GNT5	137179	-1.81082	0.355834	-5.08895	3.60052e-07	2.89909e-05
MYCN	NOP58	1.08538e+06	-0.951004	0.186931	-5.08747	3.62875e-07	2.90359e-05
MYCN	ZNF562	367524	-0.831	0.16335	-5.08724	3.63321e-07	2.90359e-05
MYCN	GULP1	123761	-2.40318	0.472995	-5.08078	3.7589e-07	2.99287e-05
MYCN	SLC25A15	166984	-1.33423	0.262697	-5.07896	3.79515e-07	3.01054e-05
MYCN	MIR99AHG	59558.9	-2.53856	0.499904	-5.07809	3.81239e-07	3.01306e-05
MYCN	VRK1	211700	-1.26165	0.248485	-5.07736	3.82714e-07	3.01359e-05
MYCN	CNBP	2.27977e+06	-0.83258	0.164306	-5.06727	4.03563e-07	3.12615e-05
MYCN	TIPIN	67144.6	-0.978959	0.193168	-5.06792	4.02191e-07	3.12615e-05
MYCN	ZNF114	12460.9	-2.51104	0.496072	-5.06185	4.15216e-07	3.1648e-05
MYCN	UTP23	215066	-1.00215	0.198164	-5.05718	4.25512e-07	3.22036e-05
MYCN	CCSER1	57502.7	-1.87351	0.370582	-5.05559	4.29069e-07	3.23375e-05
MYCN	ZNF621	166084	-1.66427	0.329273	-5.05437	4.3181e-07	3.23375e-05
MYCN	LOC100129917	39615.1	-1.17147	0.233429	-5.01851	5.20735e-07	3.83268e-05
MYCN	EIF2S2	1.04705e+06	-0.858548	0.171186	-5.0153	5.29512e-07	3.87068e-05
MYCN	ZNF829	124222	-1.098	0.219208	-5.00895	5.47276e-07	3.98692e-05
MYCN	LOC401052	43942.9	-1.35507	0.270636	-5.00698	5.52917e-07	4.01436e-05
MYCN	SNRPE	885323	-1.37796	0.275252	-5.00617	5.55238e-07	4.0176e-05
MYCN	RBMX	1.94889e+06	-1.01874	0.203577	-5.0042	5.60956e-07	4.04531e-05
MYCN	C4orf46	283422	-1.28415	0.256725	-5.00203	5.67306e-07	4.0565e-05
MYCN	RPS15A	5.85951e+06	-1.21076	0.242068	-5.00173	5.68191e-07	4.0565e-05
MYCN	GLDC	56702.1	-2.71883	0.543726	-5.00037	5.72207e-07	4.05813e-05
MYCN	SLC1A5	256100	-1.44644	0.289425	-4.99764	5.80362e-07	4.10238e-05
MYCN	RPL36	2.87824e+06	-1.32646	0.265603	-4.99415	5.90949e-07	4.16347e-05
MYCN	U2SURP	1.58218e+06	-0.869385	0.174256	-4.98913	6.06503e-07	4.24512e-05
MYCN	NIFK	430893	-0.771866	0.154913	-4.98257	6.2744e-07	4.32106e-05
MYCN	KARS	1.25294e+06	-0.66764	0.134549	-4.96205	6.97515e-07	4.69791e-05
MYCN	GPR88	12556.3	-2.47632	0.499208	-4.9605	7.03114e-07	4.72078e-05
MYCN	GART	509683	-0.897995	0.181227	-4.95508	7.22991e-07	4.80901e-05
MYCN	RPL23	9.99731e+06	-1.30948	0.264532	-4.95018	7.41434e-07	4.91642e-05
MYCN	RARS	610232	-0.57043	0.115537	-4.93722	7.9246e-07	5.23855e-05
MYCN	ZNF561-AS1	44089.7	-0.68302	0.138363	-4.93642	7.95692e-07	5.24373e-05
MYCN	NIFK-AS1	130908	-0.80656	0.163738	-4.92591	8.39706e-07	5.48576e-05
MYCN	SHC3	197168	-2.40382	0.488063	-4.92522	8.42663e-07	5.48576e-05
MYCN	ZNF502	153568	-1.02782	0.209222	-4.9126	8.98752e-07	5.78375e-05
MYCN	IMPDH2	1.37887e+06	-1.21379	0.247159	-4.91098	9.06209e-07	5.81113e-05
MYCN	CHEK1	224031	-1.5316	0.312174	-4.90623	9.28441e-07	5.88449e-05
MYCN	ZBTB33	404224	-0.779788	0.158998	-4.9044	9.37125e-07	5.90333e-05
MYCN	SMYD3	191080	-0.782021	0.159654	-4.89823	9.67015e-07	6.056e-05
MYCN	CCT7	2.28168e+06	-0.904785	0.185135	-4.88717	1.02296e-06	6.35063e-05
MYCN	HNRNPA1	1.16967e+07	-1.04519	0.214115	-4.88145	1.05311e-06	6.48145e-05
MYCN	HMGB3	762286	-1.26638	0.259468	-4.88069	1.05717e-06	6.48779e-05
MYCN	DCTPP1	425631	-1.23429	0.253313	-4.8726	1.10139e-06	6.72065e-05
MYCN	MRPL47	298763	-0.849188	0.17432	-4.87144	1.10786e-06	6.74096e-05
MYCN	WDR5B	141274	-0.969259	0.199623	-4.85544	1.20118e-06	7.22664e-05
MYCN	BRIX1	325240	-0.830745	0.171357	-4.84803	1.24692e-06	7.41846e-05
MYCN	ZNF528-AS1	170034	-1.8261	0.377103	-4.84243	1.28259e-06	7.58853e-05
MYCN	SGCZ	28591.3	-2.44692	0.505929	-4.83648	1.32158e-06	7.76554e-05
MYCN	EIF3E	3.18097e+06	-1.15567	0.239263	-4.83012	1.36449e-06	7.98485e-05
MYCN	HK2	370423	-2.30839	0.478959	-4.8196	1.43846e-06	8.34931e-05
MYCN	GABRA5	55782.2	-3.20177	0.66533	-4.81231	1.49195e-06	8.61312e-05
MYCN	POLE3	678691	-0.860515	0.1792	-4.802	1.57092e-06	9.02036e-05
MYCN	TEX10	360015	-0.956705	0.199752	-4.78946	1.67228e-06	9.50052e-05
MYCN	RPS25	4.8377e+06	-1.20657	0.251977	-4.78842	1.681e-06	9.51188e-05
MYCN	TP53	306076	-1.18902	0.248324	-4.78816	1.68317e-06	9.51188e-05
MYCN	GALNT14	37095.4	-2.01959	0.422536	-4.77969	1.7557e-06	9.89566e-05
MYCN	CINP	113049	-0.846526	0.177302	-4.77449	1.80166e-06	0.000101016
MYCN	ZNF670-ZNF695	40820.2	-1.96046	0.410571	-4.77496	1.79745e-06	0.000101016
MYCN	EIF3H	2.09708e+06	-0.869959	0.182827	-4.75838	1.95153e-06	0.000108265
MYCN	EIF2S3	1.73241e+06	-0.73378	0.154254	-4.75697	1.96516e-06	0.000108479
MYCN	RPS3A	1.4224e+07	-1.26626	0.26632	-4.75466	1.9878e-06	0.000109166
MYCN	SNAPC1	104643	-0.799784	0.168625	-4.74296	2.10617e-06	0.000114783
MYCN	RPS20	5.49188e+06	-1.09679	0.231381	-4.74021	2.13502e-06	0.00011606
MYCN	RACK1	1.08743e+07	-1.23431	0.26051	-4.73804	2.15793e-06	0.000116724
MYCN	RPS7	6.99216e+06	-1.27974	0.270099	-4.73802	2.15813e-06	0.000116724
MYCN	ZRANB3	108349	-1.00764	0.212769	-4.73585	2.18139e-06	0.000117389
MYCN	MRPS9	225337	-0.656464	0.13872	-4.7323	2.2199e-06	0.000118131
MYCN	TAF7	1.25931e+06	-0.757312	0.159999	-4.73325	2.20957e-06	0.000118131
MYCN	ZNF695	44680.6	-2.04082	0.431322	-4.73154	2.22826e-06	0.000118131
MYCN	TFAP4	155064	-0.876335	0.185233	-4.73099	2.23423e-06	0.000118155
MYCN	KNOP1	343620	-1.17009	0.247838	-4.72119	2.34468e-06	0.000123084
MYCN	ATIC	703685	-0.903022	0.191438	-4.71705	2.39285e-06	0.000125306
MYCN	E2F5	133764	-0.962446	0.204241	-4.71231	2.44921e-06	0.000127599
MYCN	NUP93	378844	-0.912355	0.193675	-4.71076	2.46791e-06	0.000127985
MYCN	CELSR3-AS1	1792.36	-1.1196	0.238189	-4.70048	2.59551e-06	0.000132674
MYCN	CCNE1	83284.2	-1.14498	0.243661	-4.69907	2.61344e-06	0.000133273
MYCN	ZNF852	44269.8	-1.52559	0.325297	-4.68983	2.73432e-06	0.000138776
MYCN	BOD1	696963	-0.680443	0.145472	-4.6775	2.90391e-06	0.000146
MYCN	BOLA3-AS1	45511.8	-0.901224	0.192755	-4.67548	2.93261e-06	0.000146754
MYCN	STRBP	406762	-0.872698	0.186739	-4.67335	2.96328e-06	0.000147599
MYCN	RPIA	220283	-0.481925	0.103143	-4.6724	2.97707e-06	0.000147599
MYCN	C14orf166	801780	-0.778389	0.166626	-4.67148	2.99032e-06	0.000147914
MYCN	RPL4	1.89222e+07	-1.08498	0.232422	-4.66815	3.03931e-06	0.000149991
MYCN	SETMAR	130031	-0.929771	0.199519	-4.66005	3.1613e-06	0.000155652
MYCN	RPL5	1.08147e+07	-1.0172	0.218351	-4.65856	3.18424e-06	0.000156422
MYCN	ERCC2	178515	-0.820626	0.176256	-4.65588	3.22599e-06	0.00015739
MYCN	TMEM41A	123689	-0.856781	0.18401	-4.65616	3.22164e-06	0.00015739
MYCN	TP53RK	201938	-0.606271	0.130297	-4.65298	3.27169e-06	0.000158536
MYCN	ZNF620	105360	-1.32775	0.285352	-4.65303	3.271e-06	0.000158536
MYCN	UMPS	283985	-0.914247	0.196535	-4.65184	3.28989e-06	0.000159059
MYCN	UBA5	368997	-0.63842	0.137467	-4.64416	3.41458e-06	0.000164166
MYCN	NSMCE4A	220879	-0.734638	0.158369	-4.63879	3.50463e-06	0.000166435
MYCN	ZIK1	170496	-0.901651	0.194363	-4.63901	3.50076e-06	0.000166435
MYCN	ZNF850	76531.2	-1.18604	0.255715	-4.63814	3.51557e-06	0.000166472
MYCN	SMARCC1	1.53142e+06	-1.13785	0.245446	-4.63584	3.55497e-06	0.00016771
MYCN	COMMD2	370938	-0.691629	0.149497	-4.62636	3.72152e-06	0.000174016
MYCN	CPSF2	400678	-0.74686	0.16144	-4.62624	3.72364e-06	0.000174016
MYCN	EXOSC9	392742	-0.854881	0.184856	-4.62458	3.75363e-06	0.000174016
MYCN	ZNF496	608143	-0.948449	0.205086	-4.62464	3.75242e-06	0.000174016
MYCN	PPID	413691	-0.68081	0.147265	-4.62304	3.7816e-06	0.000174933
MYCN	AVEN	96951.1	-0.888249	0.192191	-4.6217	3.80609e-06	0.000175309
MYCN	RPSA	9.73542e+06	-1.2302	0.266395	-4.61795	3.87553e-06	0.000178125
MYCN	MRPL15	347156	-0.897895	0.194719	-4.61124	4.00282e-06	0.000182409
MYCN	EIF4A1	5.69997e+06	-0.917765	0.199349	-4.60382	4.14816e-06	0.00018665
MYCN	TFDP2	521377	-1.08358	0.235389	-4.60335	4.1574e-06	0.000186674
MYCN	ZC3H8	147481	-0.944393	0.205271	-4.60072	4.21032e-06	0.000188654
MYCN	FAAP24	24830.1	-1.06513	0.231741	-4.59621	4.3024e-06	0.000191017
MYCN	NUP37	121583	-0.824842	0.179471	-4.59596	4.30764e-06	0.000191017
MYCN	HSPE1	943342	-1.05906	0.230553	-4.59356	4.35753e-06	0.000192134
MYCN	FAM19A5	165356	-1.76436	0.384275	-4.59139	4.40294e-06	0.000193242
MYCN	DANCR	430693	-1.10877	0.241587	-4.58951	4.44282e-06	0.000194594
MYCN	RPL37	5.0751e+06	-1.1383	0.24805	-4.58898	4.45423e-06	0.000194695
MYCN	CHEK2	134388	-1.17739	0.256692	-4.58677	4.50156e-06	0.000196364
MYCN	SNRPB2	789548	-0.863564	0.188302	-4.58606	4.51699e-06	0.000196636
MYCN	CEBPG	590409	-0.537117	0.117211	-4.58249	4.59481e-06	0.000199618
MYCN	GINS4	83952.6	-1.51194	0.330011	-4.58149	4.6167e-06	0.000199759
MYCN	ZNF548	253802	-0.952009	0.207967	-4.5777	4.70112e-06	0.000203001
MYCN	ABCE1	834740	-0.938273	0.205878	-4.55744	5.17821e-06	0.000220552
MYCN	HNRNPA1P10	1.39676e+07	-1.03093	0.226181	-4.55799	5.16464e-06	0.000220552
MYCN	ZNF749	108345	-1.17826	0.258539	-4.55738	5.17964e-06	0.000220552
MYCN	MRPS30	158639	-0.863324	0.189474	-4.55643	5.20309e-06	0.000220574
MYCN	RFC4	410043	-1.27269	0.279361	-4.55572	5.22071e-06	0.000220574
MYCN	THAP12	530804	-0.821703	0.180607	-4.54968	5.37265e-06	0.000225859
MYCN	WDR43	906430	-1.86701	0.411001	-4.5426	5.55635e-06	0.000231529
MYCN	ABHD10	319957	-0.617327	0.135914	-4.54203	5.5714e-06	0.000231705
MYCN	KDELC1	163813	-1.12386	0.247468	-4.54144	5.58713e-06	0.000231909
MYCN	RPS13	4.54772e+06	-1.08204	0.238295	-4.54076	5.60525e-06	0.000232211
MYCN	SLC35F2	65511.2	-1.78328	0.392982	-4.53781	5.68424e-06	0.000234125
MYCN	SF3B3	1.61873e+06	-0.765685	0.16892	-4.53283	5.81973e-06	0.000237876
MYCN	UQCRC2	1.30068e+06	-0.589039	0.130199	-4.52413	6.06453e-06	0.000246471
MYCN	BAG5	401985	-0.575294	0.127213	-4.52231	6.11693e-06	0.00024813
MYCN	CDCA7L	127026	-1.92826	0.42656	-4.52049	6.16965e-06	0.000249795
MYCN	MTRNR2L4	5260.55	-1.98134	0.438585	-4.51757	6.25543e-06	0.0002519
MYCN	DDX18	1.01974e+06	-0.833429	0.184529	-4.51653	6.28604e-06	0.000251935
MYCN	GTF2F2	305096	-0.743449	0.164612	-4.51636	6.2911e-06	0.000251935
MYCN	VDAC2	1.06327e+06	-0.667823	0.148017	-4.51181	6.42775e-06	0.000256032
MYCN	LEO1	342938	-0.689669	0.152878	-4.51124	6.44498e-06	0.000256101
MYCN	MRPL48	235519	-1.03681	0.229885	-4.5101	6.47981e-06	0.000257009
MYCN	HILPDA	115054	-0.900635	0.199781	-4.50812	6.54042e-06	0.000258455
MYCN	ALKBH2	185614	-0.945088	0.209765	-4.50545	6.62317e-06	0.000261243
MYCN	NAP1L1	3.95688e+06	-0.916424	0.203586	-4.5014	6.75074e-06	0.000263733
MYCN	EXOSC2	308326	-0.900418	0.200254	-4.49638	6.91213e-06	0.000268195
MYCN	TFB2M	146223	-0.857444	0.19111	-4.48664	7.23549e-06	0.000277724
MYCN	ZNF573	34052	-1.41079	0.314492	-4.48594	7.25933e-06	0.00027814
MYCN	SRD5A3	120271	-0.81585	0.18199	-4.48294	7.3622e-06	0.000280078
MYCN	CCDC138	78763.1	-1.27467	0.284615	-4.47856	7.51468e-06	0.000284866
MYCN	RPL38	6.82659e+06	-1.23629	0.276409	-4.47269	7.72412e-06	0.00028948
MYCN	DBR1	170448	-0.515656	0.115353	-4.47026	7.81257e-06	0.000290074
MYCN	RRP1B	598136	-0.92704	0.207382	-4.4702	7.81459e-06	0.000290074
MYCN	RNF169	342860	-0.984451	0.220383	-4.46699	7.93284e-06	0.000293446
MYCN	KLHL25	100055	-0.956115	0.214311	-4.46135	8.14447e-06	0.000299038
MYCN	SFXN4	166381	-1.05085	0.235548	-4.4613	8.14652e-06	0.000299038
MYCN	ANP32A	1.44001e+06	-0.870781	0.195327	-4.45807	8.2701e-06	0.000301753
MYCN	PUS3	149581	-1.0637	0.238589	-4.45827	8.26234e-06	0.000301753
MYCN	PUM3	263668	-1.01151	0.226928	-4.45738	8.29666e-06	0.000302207
MYCN	MYNN	266598	-0.68534	0.153791	-4.45631	8.33807e-06	0.000303152
MYCN	RPL18	5.10842e+06	-0.996492	0.223648	-4.45562	8.36505e-06	0.000303152
MYCN	DET1	74381.8	-0.96861	0.217481	-4.45377	8.43748e-06	0.000304788
MYCN	HELLS	144556	-1.32621	0.297774	-4.45374	8.43866e-06	0.000304788
MYCN	BRD9	487669	-0.858496	0.19287	-4.45117	8.54053e-06	0.000307056
MYCN	TARS	920434	-0.905746	0.20349	-4.45107	8.54448e-06	0.000307056
MYCN	TENM4	426271	-1.88173	0.422829	-4.45034	8.57341e-06	0.00030758
MYCN	EIF1AX	1.18566e+06	-0.654379	0.147131	-4.44761	8.68325e-06	0.000310481
MYCN	EXOSC7	176118	-0.776575	0.174594	-4.44789	8.67192e-06	0.000310481
MYCN	SENP3-EIF4A1	6.14683e+06	-0.857947	0.193022	-4.44481	8.79677e-06	0.000313493
MYCN	RPS16	5.93608e+06	-1.17411	0.264343	-4.4416	8.92926e-06	0.000316111
MYCN	AIMP1	411130	-0.68861	0.15507	-4.44065	8.96862e-06	0.00031698
MYCN	LINC02044	12663.4	-1.09909	0.247821	-4.43503	9.20616e-06	0.000322713
MYCN	ALG8	216383	-0.858372	0.193749	-4.43033	9.40884e-06	0.000329019
MYCN	NOP14	318500	-0.731135	0.165091	-4.42867	9.48153e-06	0.000330204
MYCN	NUDT11	422695	-0.938276	0.211926	-4.42737	9.53885e-06	0.000331661
MYCN	GRPEL1	269480	-0.678591	0.153413	-4.4233	9.72055e-06	0.000336885
MYCN	SNRPG	402971	-1.04101	0.235776	-4.41524	1.00899e-05	0.000346878
MYCN	RPS15	4.08459e+06	-1.07887	0.244422	-4.41398	1.01486e-05	0.000347779
MYCN	HAUS6	400690	-1.03667	0.234949	-4.41229	1.02281e-05	0.000349386
MYCN	KANTR	70096.6	-1.71678	0.389194	-4.41112	1.02839e-05	0.000350734
MYCN	RPS21	3.25485e+06	-1.22784	0.278403	-4.4103	1.03229e-05	0.000351503
MYCN	PPAT	393537	-1.0058	0.228094	-4.40959	1.03568e-05	0.000352097
MYCN	NME4	488508	-1.18498	0.269282	-4.40052	1.07993e-05	0.000364573
MYCN	SSR3	769906	-0.900244	0.204755	-4.3967	1.09911e-05	0.000368401
MYCN	NAE1	483851	-0.653242	0.14868	-4.39362	1.11479e-05	0.000372489
MYCN	PHKA2-AS1	72583.3	-1.23854	0.281961	-4.39259	1.12006e-05	0.000373669
MYCN	IQCB1	219115	-0.612356	0.139501	-4.38961	1.13552e-05	0.000377995
MYCN	PCCB	184762	-0.792655	0.180583	-4.38941	1.13656e-05	0.000377995
MYCN	CLMP	75449.9	-1.93245	0.440585	-4.38609	1.15404e-05	0.000382029
MYCN	GTF3C3	470957	-0.710563	0.162207	-4.38058	1.18362e-05	0.000390012
MYCN	SNHG6	936151	-1.22236	0.279068	-4.38016	1.18593e-05	0.000390172
MYCN	TCF3	620162	-1.08657	0.248125	-4.3791	1.1917e-05	0.000391471
MYCN	DCAF10	422817	-0.642146	0.146653	-4.37868	1.19401e-05	0.000391629
MYCN	RPS23	8.74293e+06	-0.989619	0.226222	-4.37455	1.21682e-05	0.000397283
MYCN	GRIP2	100453	-1.57436	0.359923	-4.37415	1.21904e-05	0.000397403
MYCN	MND1	96453	-1.36899	0.313296	-4.36966	1.24441e-05	0.000402622
MYCN	TSACC	9227.39	-1.14181	0.261304	-4.36965	1.24445e-05	0.000402622
MYCN	ITPRIPL1	56123.4	-1.20063	0.27491	-4.36738	1.25747e-05	0.000405865
MYCN	SIX2	41715	-2.20496	0.504921	-4.36694	1.25998e-05	0.000405865
MYCN	NME1	2.15328e+06	-1.33191	0.305111	-4.36532	1.26939e-05	0.000408226
MYCN	LMO3	154296	-2.70647	0.620554	-4.36138	1.29243e-05	0.000413771
MYCN	SNRPD2	1.21274e+06	-1.06695	0.244727	-4.35975	1.30212e-05	0.000415631
MYCN	TAF1D	421899	-1.3378	0.306832	-4.36003	1.30044e-05	0.000415631
MYCN	FAM60A	1.03692e+06	-1.24845	0.286917	-4.35128	1.35346e-05	0.000427557
MYCN	CEP152	214266	-1.42103	0.327071	-4.34472	1.39454e-05	0.00043924
MYCN	CSE1L	1.28808e+06	-0.960416	0.221486	-4.33623	1.44946e-05	0.000449746
MYCN	GLTSCR2-AS1	7332.95	-0.900547	0.207654	-4.33676	1.44599e-05	0.000449746
MYCN	GRM5	24088.3	-2.06929	0.477236	-4.336	1.451e-05	0.000449746
MYCN	SNRPF	440022	-0.876293	0.202028	-4.33748	1.44126e-05	0.000449746
MYCN	ZNF581	165320	-0.884579	0.203958	-4.33707	1.44396e-05	0.000449746
MYCN	APLN	104086	-2.02259	0.466956	-4.33144	1.4814e-05	0.000457186
MYCN	FAM72D	30259.6	-1.57544	0.36418	-4.32598	1.51854e-05	0.000465121
MYCN	EIF3J	874266	-0.726896	0.168067	-4.32504	1.52502e-05	0.000465282
MYCN	PDP2	185173	-0.888085	0.205524	-4.32108	1.55267e-05	0.000471034
MYCN	LINC01410	114971	-1.71082	0.396098	-4.31918	1.56609e-05	0.000473763
MYCN	PRPF40A	1.35589e+06	-0.70316	0.162898	-4.31656	1.58479e-05	0.000478175
MYCN	TRNT1	189764	-0.953036	0.220788	-4.31651	1.58513e-05	0.000478175
MYCN	LDHA	3.28118e+06	-1.17497	0.272288	-4.31518	1.5947e-05	0.000479709
MYCN	FH	553704	-0.70316	0.163173	-4.3093	1.6377e-05	0.000487848
MYCN	UNG	470044	-0.908332	0.210775	-4.30949	1.63634e-05	0.000487848
MYCN	HSPA8	1.23109e+07	-0.892976	0.207347	-4.30666	1.65735e-05	0.000493015
MYCN	LSM3	461727	-0.991971	0.230406	-4.30532	1.66744e-05	0.000495329
MYCN	MRPS22	196668	-0.522635	0.121451	-4.30326	1.68299e-05	0.000497878
MYCN	MPV17L	47153.9	-1.54098	0.35826	-4.3013	1.698e-05	0.000501625
MYCN	CHML	729085	-1.30206	0.302883	-4.29888	1.71664e-05	0.000505736
MYCN	RAD54B	73666.8	-0.929446	0.216613	-4.29081	1.78023e-05	0.000523031
MYCN	CPSF3	547823	-0.844963	0.197157	-4.28574	1.82132e-05	0.000529521
MYCN	DNAH11	34951.7	-1.74499	0.407172	-4.28564	1.8221e-05	0.000529521
MYCN	PEX5L	118267	-1.82987	0.426885	-4.28656	1.8146e-05	0.000529521
MYCN	NDUFAB1	496025	-0.720753	0.168267	-4.28339	1.84067e-05	0.000534193
MYCN	TIGD7	187035	-0.717106	0.167532	-4.28041	1.8655e-05	0.000539935
MYCN	RAD1	349309	-0.611233	0.14288	-4.27795	1.88619e-05	0.000544452
MYCN	FCGR3B	30336.5	-2.47716	0.579468	-4.27488	1.9124e-05	0.000550534
MYCN	DPY19L3	415720	-0.78529	0.183712	-4.27458	1.91502e-05	0.000550549
MYCN	DNAJC19	237153	-0.574887	0.134593	-4.27129	1.94349e-05	0.000557983
MYCN	STOML2	594192	-0.82337	0.192934	-4.26763	1.97558e-05	0.000565682
MYCN	B3GALNT2	309492	-0.628056	0.1472	-4.26669	1.98391e-05	0.000566086
MYCN	LOC728673	50465.3	-1.16708	0.273577	-4.26599	1.99021e-05	0.000566086
MYCN	PDK1	223562	-1.38326	0.324216	-4.26647	1.98592e-05	0.000566086
MYCN	DTD1	659151	-0.783006	0.18366	-4.26334	2.01392e-05	0.000572071
MYCN	BAZ1A	760471	-1.35999	0.319027	-4.26293	2.01768e-05	0.00057238
MYCN	ODC1	1.97362e+06	-1.24731	0.292848	-4.25925	2.05117e-05	0.00058111
MYCN	ZNF557	122401	-0.72669	0.170647	-4.25845	2.05851e-05	0.00058165
MYCN	RBM34	524005	-0.800438	0.188014	-4.25734	2.06878e-05	0.000583782
MYCN	ZNF669	111250	-1.12394	0.264023	-4.25698	2.0721e-05	0.000583951
MYCN	TMEM126A	136513	-0.873847	0.205326	-4.25591	2.08199e-05	0.000585198
MYCN	POLR1E	256162	-1.01437	0.238694	-4.24966	2.14097e-05	0.000597425
MYCN	DDX10	296026	-1.09806	0.258585	-4.24641	2.17223e-05	0.000602774
MYCN	ZFAS1	985324	-1.35161	0.318573	-4.24272	2.20829e-05	0.000610287
MYCN	SNORD11	1304.46	-1.96275	0.463166	-4.23769	2.25835e-05	0.00062012
MYCN	EXOSC5	185239	-1.00885	0.238111	-4.23689	2.26641e-05	0.000620741
MYCN	ABCC4	161986	-1.72912	0.408422	-4.23367	2.29908e-05	0.000624895
MYCN	RPL13AP5	1.42063e+07	-1.12656	0.266278	-4.23076	2.32899e-05	0.000632221
MYCN	LINC00493	229226	-0.836777	0.198233	-4.22117	2.43039e-05	0.000653125
MYCN	CHCHD4	103794	-0.708107	0.167955	-4.21605	2.48615e-05	0.000663945
MYCN	COQ3	81638.4	-0.889074	0.211103	-4.21157	2.536e-05	0.000674734
MYCN	RAD18	238018	-1.04902	0.249353	-4.20696	2.58831e-05	0.000684401
MYCN	UGDH	236782	-0.610159	0.145085	-4.20553	2.60475e-05	0.000687899
MYCN	BTF3	4.15476e+06	-0.829453	0.197293	-4.20416	2.62055e-05	0.000691218
MYCN	TIMM8B	236079	-0.862771	0.205292	-4.20265	2.63803e-05	0.000694973
MYCN	SLCO4A1	37608.4	-2.18579	0.520402	-4.2002	2.66679e-05	0.000700827
MYCN	RPL13A	1.5048e+07	-1.09674	0.261184	-4.19911	2.67971e-05	0.000703359
MYCN	LINC00665	113905	-0.848255	0.202295	-4.19315	2.75105e-05	0.000717686
MYCN	ERCC6L	74179.4	-1.31592	0.314039	-4.1903	2.78588e-05	0.000723249
MYCN	UCK2	549464	-0.752529	0.179619	-4.18959	2.79455e-05	0.000724622
MYCN	NETO2	446104	-1.4924	0.356245	-4.18926	2.79864e-05	0.000724803
MYCN	GOT2	1.20959e+06	-0.648103	0.154848	-4.18542	2.84638e-05	0.000736276
MYCN	SNHG16	1.64051e+06	-1.23479	0.29515	-4.18359	2.86946e-05	0.00074046
MYCN	DYM	379916	-0.759673	0.181923	-4.1758	2.96944e-05	0.00076076
MYCN	MYT1L-AS1	7974.59	-1.25954	0.301694	-4.17489	2.9813e-05	0.000762885
MYCN	PRDX4	438983	-1.08143	0.259327	-4.17014	3.04409e-05	0.000778023
MYCN	SLC25A38	246680	-0.533275	0.128044	-4.16479	3.11644e-05	0.000791174
MYCN	UTP14A	225154	-0.816539	0.196077	-4.16438	3.12202e-05	0.000791231
MYCN	ADAMTS3	65686	-2.14299	0.514759	-4.16309	3.13965e-05	0.000793631
MYCN	CCDC66	285451	-0.670533	0.161073	-4.16291	3.14221e-05	0.000793631
MYCN	RPS24	1.1015e+07	-1.19653	0.287483	-4.16209	3.15353e-05	0.000795551
MYCN	METTL6	74917.9	-0.81212	0.195309	-4.15813	3.20859e-05	0.000807538
MYCN	TGS1	241460	-0.718653	0.172822	-4.15835	3.20553e-05	0.000807538
MYCN	RPS6KA6	445948	-1.297	0.312097	-4.15577	3.24193e-05	0.000814018
MYCN	PVR	178399	-1.61368	0.388943	-4.14889	3.34094e-05	0.000834963
MYCN	ZNF256	61463.7	-0.848783	0.204749	-4.14548	3.39109e-05	0.000845521
MYCN	CWC27	328566	-0.794024	0.191684	-4.14235	3.43758e-05	0.000854513
MYCN	CREB3L4	215867	-1.21885	0.294282	-4.14178	3.4462e-05	0.000855281
MYCN	MRPL1	269340	-0.906369	0.218961	-4.13942	3.48187e-05	0.000862135
MYCN	USP39	451768	-0.585912	0.141658	-4.13611	3.53246e-05	0.000870637
MYCN	UTP3	249032	-0.601716	0.145517	-4.13504	3.549e-05	0.000873706
MYCN	ACSF3	72893.9	-1.198	0.289745	-4.13466	3.55474e-05	0.000874114
MYCN	SNORD19B	4635.15	-1.04901	0.253751	-4.13401	3.56482e-05	0.00087559
MYCN	FBXL19-AS1	77126.6	-1.3551	0.327892	-4.13276	3.58434e-05	0.000879375
MYCN	ADGRA3	624503	-1.0921	0.264335	-4.13148	3.60428e-05	0.000883255
MYCN	U2AF1	894349	-0.834708	0.202069	-4.13081	3.61486e-05	0.000883826
MYCN	U2AF1L5	894376	-0.834695	0.202058	-4.13097	3.61237e-05	0.000883826
MYCN	LOC100506551	19467	-1.12133	0.271549	-4.12938	3.6375e-05	0.000886364
MYCN	ZNF227	212550	-0.91563	0.221736	-4.12937	3.63766e-05	0.000886364
MYCN	ZNF565	43075.7	-0.932599	0.225819	-4.12985	3.63001e-05	0.000886364
MYCN	VWCE	102456	-1.30118	0.31524	-4.12759	3.66584e-05	0.000892216
MYCN	RRP15	447734	-0.907198	0.219985	-4.12392	3.72482e-05	0.00090349
MYCN	ERCC4	172122	-0.607832	0.14741	-4.12341	3.73304e-05	0.00090446
MYCN	RPL12	5.6339e+06	-1.03554	0.251175	-4.12278	3.74328e-05	0.000905916
MYCN	TMEM98	381293	-1.09937	0.266737	-4.12157	3.76298e-05	0.000908629
MYCN	ARF4	1.2502e+06	-0.688871	0.167319	-4.11711	3.83647e-05	0.000924004
MYCN	SNORD32A	6188.56	-1.11273	0.270283	-4.11693	3.83959e-05	0.000924004
MYCN	TMLHE	48468.9	-0.91936	0.2233	-4.11716	3.83578e-05	0.000924004
MYCN	CENPW	85592.1	-1.22533	0.297765	-4.11507	3.87056e-05	0.000930413
MYCN	SLC16A6	22709.7	-1.62433	0.395497	-4.10705	4.00747e-05	0.000961165
MYCN	POLR1D	389787	-0.970178	0.236385	-4.10423	4.05672e-05	0.000970803
MYCN	LOC105377348	14517.2	-0.662899	0.161761	-4.09802	4.16702e-05	0.000993866
MYCN	INTS7	324448	-0.747483	0.182427	-4.09743	4.17754e-05	0.000994162
MYCN	ZNF239	128251	-1.09051	0.266657	-4.08955	4.32203e-05	0.00102287
MYCN	INTS12	159186	-0.486818	0.119146	-4.08588	4.39092e-05	0.00103586
MYCN	RPS5	5.75459e+06	-1.19995	0.293978	-4.08176	4.46965e-05	0.00104853
MYCN	RRP9	191923	-1.00196	0.245584	-4.07989	4.50564e-05	0.00105582
MYCN	SLITRK4	213352	-2.80312	0.687261	-4.07869	4.52897e-05	0.00105897
MYCN	XXYLT1	204420	-0.702049	0.17217	-4.07764	4.54955e-05	0.00106262
MYCN	LOC100132249	89514.3	-1.84319	0.452428	-4.074	4.62119e-05	0.001077
MYCN	BRK1	1.2107e+06	-0.713825	0.175237	-4.07347	4.63174e-05	0.00107712
MYCN	FBXO45	389170	-0.759227	0.186558	-4.06966	4.70827e-05	0.00109018
MYCN	LAYN	123226	-1.46702	0.360545	-4.06889	4.72385e-05	0.00109261
MYCN	CEP72	98321	-1.02223	0.251283	-4.06804	4.74093e-05	0.00109451
MYCN	ZBTB21	239542	-0.808406	0.198841	-4.0656	4.79088e-05	0.00110335
MYCN	RAN	3.67626e+06	-0.80024	0.196916	-4.06387	4.82661e-05	0.00111038
MYCN	SNORA103	12669.4	-1.39527	0.343415	-4.06294	4.84588e-05	0.00111242
MYCN	RASL10B	253092	-1.24995	0.307682	-4.06248	4.85551e-05	0.00111344
MYCN	RPS4X	1.08568e+07	-1.08053	0.266011	-4.06198	4.86586e-05	0.00111462
MYCN	GRM5-AS1	21184.4	-1.94482	0.479165	-4.05876	4.93345e-05	0.00112573
MYCN	MRPS27	511624	-0.612259	0.150958	-4.05582	4.99588e-05	0.00113832
MYCN	HIST1H4C	32173.6	-2.34886	0.579302	-4.05465	5.02097e-05	0.0011416
MYCN	PGK1	2.24855e+06	-0.765055	0.188937	-4.04927	5.13785e-05	0.00116447
MYCN	CBSL	886703	-0.991986	0.245062	-4.04789	5.16807e-05	0.00116761
MYCN	OPA1	1.00867e+06	-0.660266	0.163113	-4.04789	5.16804e-05	0.00116761
MYCN	EIF3M	1.20494e+06	-0.861971	0.213134	-4.04427	5.24872e-05	0.00118217
MYCN	SLC25A6	3.83536e+06	-0.860863	0.213232	-4.03722	5.40875e-05	0.00121303
MYCN	ERI2	181833	-0.748651	0.185486	-4.03615	5.43344e-05	0.00121602
MYCN	RRM1	933150	-0.98192	0.243358	-4.03488	5.46297e-05	0.00121837
MYCN	MRPL44	294979	-0.524026	0.129902	-4.03402	5.48318e-05	0.00122078
MYCN	MAN1A2	733841	-1.42127	0.352463	-4.03241	5.52082e-05	0.00122661
MYCN	RET	385035	-2.23205	0.553967	-4.02921	5.59651e-05	0.00123829
MYCN	DHFR2	118810	-0.869323	0.215786	-4.02863	5.61019e-05	0.00124003
MYCN	HNRNPU	5.28177e+06	-0.647327	0.1607	-4.02818	5.62106e-05	0.00124115
MYCN	CBS	993968	-0.979951	0.243373	-4.02654	5.6603e-05	0.00124596
MYCN	FOXCUT	2919.75	-2.63158	0.653753	-4.02534	5.68929e-05	0.00124978
MYCN	CHRNA9	5055.75	-2.76546	0.687599	-4.0219	5.77294e-05	0.00126426
MYCN	ZNF442	16992.9	-0.889329	0.221267	-4.01926	5.83818e-05	0.00127594
MYCN	ESM1	172562	-2.00632	0.499298	-4.01828	5.86238e-05	0.00127992
MYCN	RPL21	6.52776e+06	-1.01574	0.252824	-4.01758	5.87993e-05	0.00128149
MYCN	RPL21P28	6.52751e+06	-1.01574	0.252827	-4.01751	5.88152e-05	0.00128149
MYCN	PUS7	239753	-0.996895	0.248397	-4.01331	5.9874e-05	0.00129874
MYCN	GAS5	2.21038e+06	-1.52505	0.38028	-4.01034	6.06326e-05	0.00130762
MYCN	RPL10	1.13263e+07	-0.988454	0.24648	-4.01028	6.06459e-05	0.00130762
MYCN	SNORD58B	72585.1	-1.17238	0.292355	-4.01013	6.06862e-05	0.00130762
MYCN	RBMX2	274273	-0.858293	0.21408	-4.00921	6.09224e-05	0.00131139
MYCN	NOL8	456573	-0.618606	0.154325	-4.00847	6.11146e-05	0.00131421
MYCN	PIGX	241517	-0.537035	0.134009	-4.00746	6.13753e-05	0.00131717
MYCN	ETV1	381101	-2.2392	0.559305	-4.00355	6.23997e-05	0.00133514
MYCN	RPS14	6.59995e+06	-1.05892	0.264644	-4.00127	6.30021e-05	0.00134267
MYCN	SNORD80	17336	-1.02032	0.255189	-3.9983	6.37977e-05	0.00135557
MYCN	RPS10-NUDT3	4.77557e+06	-0.850624	0.212825	-3.99682	6.4199e-05	0.00136158
MYCN	HOMER1	97826.9	-0.926757	0.231894	-3.99647	6.42932e-05	0.00136205
MYCN	CCT6A	2.62074e+06	-0.670611	0.167858	-3.9951	6.46662e-05	0.0013686
MYCN	C3orf80	29774.5	-0.928573	0.232693	-3.99054	6.59221e-05	0.00139075
MYCN	SLC4A7	504615	-1.00287	0.251524	-3.98718	6.68631e-05	0.00140456
MYCN	TXLNG	338550	-0.53951	0.135305	-3.98735	6.68164e-05	0.00140456
MYCN	TRIP13	309006	-1.3725	0.344318	-3.98613	6.716e-05	0.00140747
MYCN	PABPC1	6.79979e+06	-0.794846	0.199435	-3.98549	6.734e-05	0.00140986
MYCN	HNRNPD	2.38495e+06	-0.64652	0.16226	-3.98447	6.76307e-05	0.00141318
MYCN	INVS	180861	-0.673197	0.169039	-3.9825	6.81948e-05	0.0014222
MYCN	ANKRD18A	60126.7	-2.02268	0.50823	-3.97986	6.89557e-05	0.00143388
MYCN	ERFE	14309.6	-1.54983	0.389543	-3.97859	6.93253e-05	0.00144016
MYCN	ST6GAL2	95965.7	-2.13707	0.537209	-3.97809	6.94701e-05	0.00144177
