# Supplementary material for: Association of high-risk neuroblastoma classification based on expression profiles with differentiation and metabolism
Source: PLoS One. 2021 Jan 19;16(1):e0245526. doi: 10.1371/journal.pone.0245526 (PMC7815088; doi:10.1371/journal.pone.0245526)
Supplement: S10 Table — (XLSX) [file pone.0245526.s017.xlsx]

## Sheet: TableS10
S10 Table. Top 500 differentially expressed genes between ATRX- and MYCN-clusters in TARGET cohort.
Cluster	gene	baseMean	log2FoldChange	lfcSE	stat	pvalue	padj
ATRX	LY75	75855.7	3.13837	0.232417	13.5032	1.49794e-41	1.21184e-37
ATRX	TMEM50A	750929	1.12125	0.0853184	13.142	1.89134e-39	6.55753e-36
ATRX	SLC18A2	1.53541e+06	2.98504	0.230301	12.9614	2.02394e-38	5.45789e-35
ATRX	TNFRSF9	44060.2	4.88874	0.384102	12.7277	4.14823e-37	1.00677e-33
ATRX	FAM76A	120037	1.09245	0.0862655	12.6638	9.38362e-37	2.07037e-33
ATRX	STX12	872963	1.20047	0.0964869	12.4418	1.55043e-35	2.89453e-32
ATRX	PTP4A2	1.61341e+06	0.902878	0.0727652	12.4081	2.36156e-35	4.09393e-32
ATRX	FYB	196398	2.82215	0.229899	12.2756	1.22509e-34	1.98219e-31
ATRX	C17orf107	173532	3.07848	0.251501	12.2404	1.89067e-34	2.86791e-31
ATRX	DNAJC8	998507	0.820982	0.0674183	12.1774	4.09942e-34	5.52739e-31
ATRX	RUNX3	153311	3.07878	0.260767	11.8067	3.60593e-32	3.6465e-29
ATRX	CD82	110868	2.3311	0.197504	11.8028	3.77412e-32	3.66392e-29
ATRX	CAMK2A	413670	4.05875	0.344798	11.7714	5.4806e-32	5.11593e-29
ATRX	ZDHHC18	467865	1.07474	0.0918889	11.6961	1.33493e-31	1.1571e-28
ATRX	FUCA1	514409	2.17668	0.188202	11.5656	6.15367e-31	4.97832e-28
ATRX	SMAP2	703661	1.10801	0.0962135	11.5162	1.09345e-30	8.29315e-28
ATRX	BIRC3	182137	3.30764	0.287933	11.4875	1.52439e-30	1.08814e-27
ATRX	LCP1	825767	2.77773	0.242198	11.4689	1.8911e-30	1.31134e-27
ATRX	LCP2	228405	2.04312	0.17859	11.4403	2.6296e-30	1.72488e-27
ATRX	MPEG1	488476	2.3757	0.207654	11.4406	2.61929e-30	1.72488e-27
ATRX	RNF19B	290645	1.32179	0.115856	11.4089	3.77529e-30	2.29066e-27
ATRX	PTPRC	438346	3.10307	0.274	11.3251	9.86026e-30	5.69782e-27
ATRX	CD4	439744	2.10063	0.186586	11.2583	2.10878e-29	1.13733e-26
ATRX	GPATCH3	167201	0.963851	0.0856568	11.2525	2.25174e-29	1.18804e-26
ATRX	KCNJ10	52601.9	2.9484	0.262707	11.2231	3.13892e-29	1.61002e-26
ATRX	CD84	116898	2.40348	0.214382	11.2112	3.59428e-29	1.78027e-26
ATRX	KLHL6	101430	2.31692	0.207902	11.1443	7.6346e-29	3.5633e-26
ATRX	DOCK2	164278	2.41093	0.216371	11.1426	7.78403e-29	3.5645e-26
ATRX	HID1	3.17658e+06	1.54175	0.138688	11.1167	1.04029e-28	4.67553e-26
ATRX	DAPP1	37671.4	3.00048	0.270327	11.0995	1.26187e-28	5.56831e-26
ATRX	EVI2B	114442	2.5851	0.233208	11.0849	1.48455e-28	6.43391e-26
ATRX	DHDDS	326947	1.06274	0.0958969	11.0822	1.5313e-28	6.52012e-26
ATRX	PLEK	259255	2.62739	0.238239	11.0284	2.78847e-28	1.12794e-25
ATRX	CASP8	78741.6	2.08078	0.188815	11.0202	3.05318e-28	1.21477e-25
ATRX	CYBB	389501	2.16135	0.196629	10.992	4.17516e-28	1.63437e-25
ATRX	C5orf58	11227.4	2.21219	0.20163	10.9715	5.23825e-28	2.01797e-25
ATRX	ADAMDEC1	136671	3.13918	0.287293	10.9268	8.58392e-28	3.2051e-25
ATRX	CSTA	24599.1	2.8417	0.262139	10.8404	2.214e-27	7.78751e-25
ATRX	LOC115110	76048.8	1.8835	0.17379	10.8378	2.27873e-27	7.90067e-25
ATRX	RRAGC	313785	1.10664	0.102178	10.8305	2.46696e-27	8.31572e-25
ATRX	RGS5	1.49725e+07	2.94984	0.273393	10.7898	3.84823e-27	1.24529e-24
ATRX	WDFY4	113900	2.7881	0.259237	10.755	5.61052e-27	1.79168e-24
ATRX	LACTB	110365	0.925264	0.0862686	10.7254	7.73699e-27	2.4074e-24
ATRX	CD48	155149	2.94893	0.275465	10.7053	9.6167e-27	2.9544e-24
ATRX	HLA-DQA1	482960	2.72052	0.254316	10.6974	1.04674e-26	3.17555e-24
ATRX	RPS6KA1	274872	1.45442	0.136094	10.6869	1.17161e-26	3.46769e-24
ATRX	RNFT1	150082	1.23962	0.116155	10.6721	1.37459e-26	4.01944e-24
ATRX	PTPN22	39199.6	2.44387	0.22905	10.6696	1.41222e-26	4.08029e-24
ATRX	RSRP1	854950	1.39727	0.131006	10.6657	1.47223e-26	4.20365e-24
ATRX	B3GNT8	39296.5	2.02922	0.190762	10.6374	1.99574e-26	5.56743e-24
ATRX	SERPINB1	238697	1.86631	0.175638	10.6259	2.25848e-26	6.22878e-24
ATRX	CD53	297632	2.40864	0.22756	10.5846	3.51232e-26	9.36748e-24
ATRX	IL2RG	229038	3.12258	0.294984	10.5856	3.47567e-26	9.36748e-24
ATRX	APBB1IP	92030.5	2.43161	0.229823	10.5803	3.67628e-26	9.69819e-24
ATRX	TFEC	60968	2.43642	0.230899	10.5519	4.97699e-26	1.29883e-23
ATRX	HCLS1	334689	2.01281	0.191354	10.5188	7.07807e-26	1.80826e-23
ATRX	OSBPL3	857834	2.93666	0.280153	10.4823	1.04156e-25	2.5534e-23
ATRX	TLR10	27845.6	4.03217	0.384793	10.4788	1.08111e-25	2.62385e-23
ATRX	BIN2	114913	2.32968	0.222362	10.477	1.10191e-25	2.64787e-23
ATRX	CTSS	477973	2.1301	0.203686	10.4578	1.34992e-25	3.18083e-23
ATRX	AKIRIN1	661807	1.00001	0.095734	10.4457	1.53352e-25	3.57871e-23
ATRX	LOC101059915	128489	4.89909	0.469327	10.4385	1.65317e-25	3.82119e-23
ATRX	LYZ	891054	2.92717	0.280631	10.4307	1.79591e-25	4.11195e-23
ATRX	IL18	116687	2.63697	0.252855	10.4288	1.83213e-25	4.15568e-23
ATRX	HLA-DRB1	1.84522e+06	2.47262	0.237276	10.4209	1.99129e-25	4.39351e-23
ATRX	CXorf21	14948.8	2.34746	0.225437	10.4129	2.1647e-25	4.73308e-23
ATRX	RCAN3	64294.7	2.91251	0.280104	10.398	2.53323e-25	5.48941e-23
ATRX	ITK	93084.9	3.4324	0.331051	10.3682	3.46017e-25	7.43172e-23
ATRX	TNFAIP3	528409	2.52343	0.243762	10.352	4.09768e-25	8.64789e-23
ATRX	DUSP3	1.16841e+06	1.68521	0.163044	10.3359	4.84956e-25	1.01464e-22
ATRX	CR1	59437.1	3.00716	0.291257	10.3248	5.44359e-25	1.1292e-22
ATRX	CCR6	27029.6	2.82574	0.274176	10.3063	6.60129e-25	1.34633e-22
ATRX	LOC101928517	20313.2	2.0914	0.203362	10.2841	8.30755e-25	1.6499e-22
ATRX	RHOH	52046.5	3.14753	0.306067	10.2838	8.33692e-25	1.6499e-22
ATRX	SIGLEC8	32900.2	2.21477	0.215371	10.2835	8.36166e-25	1.6499e-22
ATRX	TFAMP1	142875	3.18644	0.309973	10.2797	8.69572e-25	1.70198e-22
ATRX	CD38	84470.2	2.66388	0.260082	10.2424	1.27967e-24	2.48461e-22
ATRX	CD80	12262.3	2.25824	0.220611	10.2363	1.3633e-24	2.62598e-22
ATRX	BTLA	15544.3	3.74852	0.366364	10.2317	1.43e-24	2.66971e-22
ATRX	KRT19	2.65196e+06	4.10981	0.401603	10.2335	1.40309e-24	2.66971e-22
ATRX	LAPTM5	1.22461e+06	1.98008	0.19352	10.2319	1.42712e-24	2.66971e-22
ATRX	TLR4	111669	1.86152	0.18192	10.2326	1.41614e-24	2.66971e-22
ATRX	SERPINB8	75058.4	1.7868	0.174757	10.2245	1.5401e-24	2.8533e-22
ATRX	RNF213	1.8162e+06	1.42161	0.139182	10.214	1.71584e-24	3.13109e-22
ATRX	AOAH	122925	2.21163	0.216805	10.201	1.96246e-24	3.52806e-22
ATRX	ITGAX	317237	2.15893	0.211627	10.2016	1.95066e-24	3.52806e-22
ATRX	TLR6	21817.7	2.21577	0.217392	10.1925	2.14161e-24	3.79394e-22
ATRX	SYTL1	81142.1	2.90114	0.285155	10.1739	2.5928e-24	4.55374e-22
ATRX	UBASH3B	85821.4	1.6464	0.161859	10.1718	2.65008e-24	4.59411e-22
ATRX	LINC00996	31208.5	3.11689	0.306473	10.1702	2.69323e-24	4.6358e-22
ATRX	PARP15	81574.4	3.31771	0.32637	10.1655	2.82729e-24	4.83228e-22
ATRX	IL7R	201249	3.37656	0.332245	10.1629	2.9041e-24	4.92885e-22
ATRX	ATP2A3	467300	2.33255	0.229624	10.1582	3.04803e-24	5.10177e-22
ATRX	C2CD4B	78514.3	3.09481	0.304706	10.1567	3.09335e-24	5.14216e-22
ATRX	P2RY13	45009.9	2.70157	0.266675	10.1306	4.0435e-24	6.54238e-22
ATRX	SYNGR2	560582	1.15672	0.114177	10.131	4.02549e-24	6.54238e-22
ATRX	EVI2A	74089.1	2.15231	0.212918	10.1086	5.06012e-24	8.13305e-22
ATRX	IL6R	77846.8	2.09389	0.207447	10.0936	5.89635e-24	9.41476e-22
ATRX	CLIC2	76500.1	1.74195	0.172676	10.088	6.2438e-24	9.84007e-22
ATRX	LAIR1	183301	2.01144	0.199612	10.0767	7.00206e-24	1.09501e-21
ATRX	MIR7847	12677.4	2.62376	0.260392	10.0762	7.03841e-24	1.09501e-21
ATRX	PLEKHA2	305232	1.42247	0.141502	10.0527	8.94118e-24	1.35626e-21
ATRX	SELL	208063	3.50961	0.349103	10.0532	8.8917e-24	1.35626e-21
ATRX	SYK	135734	2.17924	0.216995	10.0428	9.8816e-24	1.48961e-21
ATRX	TMED5	368576	0.914334	0.0910722	10.0397	1.02031e-23	1.52857e-21
ATRX	VAV1	91172.2	2.33587	0.233167	10.018	1.27018e-23	1.87971e-21
ATRX	GNGT2	14212.8	1.85917	0.185677	10.0129	1.33727e-23	1.967e-21
ATRX	SPN	141823	3.12273	0.312208	10.0021	1.49242e-23	2.18199e-21
ATRX	FMNL1	702421	1.57774	0.157792	9.99887	1.54149e-23	2.21251e-21
ATRX	CYTIP	85099.9	2.75231	0.275331	9.99637	1.58086e-23	2.24371e-21
ATRX	MS4A1	250135	4.57824	0.458697	9.98099	1.84623e-23	2.60511e-21
ATRX	IRF8	256218	2.37761	0.238413	9.97264	2.00823e-23	2.81733e-21
ATRX	ARHGAP27	414184	1.35907	0.136292	9.97173	2.02665e-23	2.82682e-21
ATRX	SDC3	2.04567e+06	1.24311	0.124732	9.96629	2.14085e-23	2.95219e-21
ATRX	SCP2	379607	0.87081	0.0875025	9.95182	2.47604e-23	3.39511e-21
ATRX	BTK	64180.4	2.34093	0.235375	9.94556	2.6369e-23	3.59537e-21
ATRX	STX16-NPEPL1	1.12834e+06	1.20901	0.121755	9.92988	3.0863e-23	4.16137e-21
ATRX	FGL2	249365	2.27868	0.22956	9.92631	3.19878e-23	4.28919e-21
ATRX	FGR	76548.1	2.23396	0.225489	9.90717	3.87453e-23	5.13852e-21
ATRX	TNF	43164.4	3.00434	0.303537	9.8978	4.25547e-23	5.61306e-21
ATRX	CTSH	476364	2.15527	0.217768	9.8971	4.28509e-23	5.62157e-21
ATRX	NCF1	46604.9	2.56947	0.259817	9.88955	4.62089e-23	6.02951e-21
ATRX	ITGA8	512507	3.72976	0.377208	9.8878	4.70263e-23	6.10336e-21
ATRX	ARHGAP30	227479	2.0664	0.209057	9.8844	4.86466e-23	6.2713e-21
ATRX	PLA2G2D	223097	4.7127	0.4768	9.88401	4.88371e-23	6.2713e-21
ATRX	PPP1R8	486147	0.596815	0.0604027	9.8806	5.05306e-23	6.45462e-21
ATRX	WAS	125158	1.95126	0.197549	9.87737	5.21822e-23	6.63069e-21
ATRX	EFHD2	521169	1.3924	0.141086	9.86917	5.66325e-23	7.12161e-21
ATRX	FAM92B	12631.6	3.60374	0.365564	9.85804	6.32742e-23	7.83503e-21
ATRX	DOCK8	179251	2.33712	0.237475	9.84155	7.45515e-23	9.09229e-21
ATRX	TRAPPC3	357543	0.802124	0.0815461	9.83645	7.84264e-23	9.51704e-21
ATRX	KCNAB2	620794	1.4985	0.152457	9.82901	8.44483e-23	1.01463e-20
ATRX	PITHD1	707262	1.17166	0.119211	9.82843	8.493e-23	1.01539e-20
ATRX	CAPZB	1.60965e+06	0.782432	0.0796431	9.82423	8.85467e-23	1.05345e-20
ATRX	IKZF1	139837	2.88398	0.293668	9.82053	9.18572e-23	1.0875e-20
ATRX	SLC9A9	61795	1.86879	0.19093	9.7878	1.27027e-22	1.47408e-20
ATRX	TACC1	589047	1.18344	0.120915	9.78739	1.27547e-22	1.47408e-20
ATRX	CD37	237546	2.93132	0.299527	9.7865	1.28679e-22	1.48011e-20
ATRX	CSF2RB	137600	2.41859	0.247742	9.76252	1.63053e-22	1.84061e-20
ATRX	SELPLG	151854	2.19852	0.225264	9.75975	1.67575e-22	1.86898e-20
ATRX	TNFRSF1B	392247	1.76544	0.180926	9.75782	1.70789e-22	1.89271e-20
ATRX	GVINP1	41136.7	2.83692	0.291029	9.7479	1.88326e-22	2.07757e-20
ATRX	MR1	67030.6	1.63008	0.167439	9.73532	2.13135e-22	2.34063e-20
ATRX	LTB	254584	3.40878	0.352011	9.68373	3.53591e-22	3.73116e-20
ATRX	CD7	107674	2.92008	0.301659	9.68009	3.66376e-22	3.84933e-20
ATRX	STAP1	17248.4	3.48742	0.360473	9.67458	3.86658e-22	4.04491e-20
ATRX	STAT3	1.71407e+06	1.33707	0.138282	9.66915	4.07734e-22	4.24708e-20
ATRX	KIAA0513	313947	2.65656	0.274794	9.66745	4.14571e-22	4.29984e-20
ATRX	NCKAP1L	164529	2.11372	0.219013	9.65111	4.86256e-22	5.02188e-20
ATRX	CD74	7.89572e+06	2.24792	0.232961	9.64933	4.94773e-22	5.08819e-20
ATRX	TIGIT	34036.9	3.08013	0.31946	9.64169	5.33012e-22	5.45832e-20
ATRX	SNORA44	7742.04	1.3725	0.142472	9.63341	5.77798e-22	5.87716e-20
ATRX	IL7	316066	2.87601	0.298902	9.62193	6.46101e-22	6.5337e-20
ATRX	NBEAP1	52565.1	5.0813	0.528535	9.61392	6.98384e-22	7.0331e-20
ATRX	SMIM12	320255	0.880877	0.0916565	9.61064	7.2099e-22	7.23076e-20
ATRX	CD274	31516	2.22976	0.232205	9.60256	7.79835e-22	7.78872e-20
ATRX	HLA-DMB	326908	2.16103	0.225089	9.60079	7.93337e-22	7.89111e-20
ATRX	RASSF5	162693	2.2499	0.234615	9.58978	8.82755e-22	8.74468e-20
ATRX	TXLNA	1.29381e+06	0.816068	0.085214	9.57669	1.00207e-21	9.88631e-20
ATRX	PLEKHM1	538755	1.09108	0.114331	9.54315	1.38553e-21	1.33971e-19
ATRX	TAGAP	64766.9	2.50709	0.263109	9.5287	1.59271e-21	1.51588e-19
ATRX	MKNK1	334764	1.17838	0.123768	9.52088	1.71723e-21	1.62801e-19
ATRX	RAC2	284172	2.54289	0.267179	9.51753	1.7734e-21	1.67472e-19
ATRX	PDE6G	31444.8	2.47661	0.260379	9.51156	1.87831e-21	1.76692e-19
ATRX	SNX20	64656	2.40095	0.252837	9.49603	2.1805e-21	2.03383e-19
ATRX	P2RY10	34045.1	3.4924	0.367928	9.49207	2.26496e-21	2.09013e-19
ATRX	TNFRSF14	325842	1.67961	0.177	9.48934	2.32512e-21	2.13752e-19
ATRX	ITGB2	652846	2.22954	0.235643	9.46153	3.0346e-21	2.73921e-19
ATRX	PDCD1LG2	20422.3	1.90255	0.201167	9.45756	3.15214e-21	2.81259e-19
ATRX	CD86	72313	1.99176	0.210761	9.45032	3.37786e-21	3.00296e-19
ATRX	STK40	557913	0.925729	0.0979709	9.44901	3.42044e-21	3.02971e-19
ATRX	ST3GAL1	405776	1.34215	0.142097	9.44533	3.54273e-21	3.12662e-19
ATRX	IKBKE	66656	2.20313	0.233265	9.44476	3.56233e-21	3.13253e-19
ATRX	GRN	2.30426e+06	1.25079	0.132484	9.44104	3.69104e-21	3.22236e-19
ATRX	UNC13D	779498	2.16188	0.229185	9.43293	3.98778e-21	3.46894e-19
ATRX	MTHFR	504915	1.00032	0.106078	9.43007	4.09818e-21	3.55225e-19
ATRX	AIM1	87519.4	1.87763	0.199166	9.42745	4.20184e-21	3.62913e-19
ATRX	SLAMF6	40616.2	3.08672	0.327705	9.41918	4.54631e-21	3.8989e-19
ATRX	IRF1	265350	1.97898	0.210324	9.40923	4.99796e-21	4.27115e-19
ATRX	CD69	69554.2	3.28516	0.349272	9.40574	5.16657e-21	4.38436e-19
ATRX	SKAP1	37283.3	2.8577	0.304146	9.39582	5.67746e-21	4.78444e-19
ATRX	GPR141	9019.91	2.6076	0.278337	9.3685	7.35712e-21	6.15715e-19
ATRX	TESPA1	40258.1	2.98202	0.318376	9.36636	7.50799e-21	6.26182e-19
ATRX	FCMR	154257	3.2494	0.34729	9.35646	8.24512e-21	6.80643e-19
ATRX	CAPG	383528	2.35342	0.251557	9.35542	8.32701e-21	6.85073e-19
ATRX	GSTK1	563971	1.09783	0.117447	9.34741	8.98163e-21	7.36433e-19
ATRX	CYSLTR1	18718.3	2.02628	0.21681	9.34584	9.11603e-21	7.39953e-19
ATRX	CASP1	63603.4	1.92251	0.205845	9.33963	9.66678e-21	7.82042e-19
ATRX	LSP1	280612	2.23914	0.239849	9.33562	1.00405e-20	8.09577e-19
ATRX	CCDC69	105052	2.3787	0.255254	9.31893	1.17523e-20	9.44462e-19
ATRX	PLEKHD1	23813	4.11302	0.44153	9.31537	1.21526e-20	9.73414e-19
ATRX	HCK	135957	1.85751	0.199593	9.30647	1.32149e-20	1.05156e-18
ATRX	AGBL4	49873.4	1.87396	0.201468	9.3015	1.38472e-20	1.09469e-18
ATRX	TPP1	1.22594e+06	1.35883	0.146108	9.30011	1.40295e-20	1.10551e-18
ATRX	IGSF6	73233.6	1.85143	0.199158	9.29629	1.45437e-20	1.14232e-18
ATRX	CD52	225805	2.83367	0.30492	9.29318	1.49748e-20	1.16861e-18
ATRX	SAMD9	125179	1.92382	0.207106	9.28906	1.55655e-20	1.21082e-18
ATRX	BANK1	38316	3.73266	0.402037	9.28438	1.62658e-20	1.26125e-18
ATRX	SLA	119091	1.9229	0.207239	9.27866	1.71628e-20	1.32657e-18
ATRX	ZNF831	20971	3.41991	0.368742	9.27454	1.78388e-20	1.37444e-18
ATRX	SOWAHA	91659.9	3.08156	0.332278	9.27404	1.79227e-20	1.37653e-18
ATRX	PLA2G7	113626	2.10383	0.226983	9.26867	1.88473e-20	1.43844e-18
ATRX	SIGLEC7	27953.4	1.9613	0.211732	9.26308	1.98616e-20	1.50638e-18
ATRX	FERMT3	246590	1.61637	0.174716	9.25139	2.21583e-20	1.67533e-18
ATRX	RNF11	1.1609e+06	1.27137	0.137436	9.25067	2.23087e-20	1.68146e-18
ATRX	SASH3	157954	2.40441	0.260312	9.23666	2.54319e-20	1.89918e-18
ATRX	SH2D1A	26928.6	3.23507	0.35044	9.23146	2.66978e-20	1.9876e-18
ATRX	ITGB2-AS1	80318.4	2.86826	0.310938	9.22453	2.84808e-20	2.11385e-18
ATRX	RASSF4	575945	1.59719	0.173272	9.21779	3.03299e-20	2.2374e-18
ATRX	GPR65	32454.3	2.08459	0.226243	9.21394	3.14374e-20	2.31208e-18
ATRX	CLEC7A	66174.4	2.02166	0.219455	9.21219	3.19532e-20	2.34291e-18
ATRX	SIGLEC10	91694.2	1.78674	0.19416	9.20242	3.49974e-20	2.5584e-18
ATRX	MCOLN2	25026.4	2.72776	0.296445	9.20157	3.52746e-20	2.57092e-18
ATRX	TMEM156	19983.5	2.60895	0.283592	9.19967	3.59066e-20	2.60914e-18
ATRX	IL2RB	117749	2.42095	0.263254	9.19625	3.70657e-20	2.68532e-18
ATRX	PIK3R5	80471.7	1.95467	0.212661	9.1915	3.87393e-20	2.79822e-18
ATRX	ZCCHC17	427039	1.07073	0.116502	9.19064	3.90521e-20	2.81245e-18
ATRX	CTSZ	1.12284e+06	1.75967	0.191553	9.18634	4.06448e-20	2.90988e-18
ATRX	TTC39A	135172	2.84672	0.310139	9.17883	4.35803e-20	3.10174e-18
ATRX	BCL2A1	31852.1	2.44556	0.267389	9.14609	5.90301e-20	4.14064e-18
ATRX	SLAMF1	26197.6	3.07642	0.336699	9.13699	6.4212e-20	4.49114e-18
ATRX	AGFG2	261777	0.971556	0.106476	9.12469	7.19434e-20	5.00306e-18
ATRX	GPR132	30125.4	2.28655	0.250744	9.11907	7.57718e-20	5.23926e-18
ATRX	SPATA32	6500.81	1.70829	0.187353	9.11801	7.65132e-20	5.26055e-18
ATRX	TNFSF13B	73545.5	1.83357	0.20109	9.11816	7.64081e-20	5.26055e-18
ATRX	LINC01215	18537.2	3.72061	0.4081	9.1169	7.7306e-20	5.30005e-18
ATRX	TRG-AS1	17556.3	2.6386	0.289433	9.11643	7.76404e-20	5.30798e-18
ATRX	SLC7A7	109439	1.64008	0.180084	9.10729	8.44635e-20	5.7421e-18
ATRX	NPL	152290	1.57161	0.172633	9.10375	8.72616e-20	5.89927e-18
ATRX	ITGAL	240272	2.18836	0.240439	9.10152	8.90753e-20	6.00516e-18
ATRX	PTPN7	78429.7	2.52453	0.277397	9.10077	8.96956e-20	6.03022e-18
ATRX	SPI1	178640	1.75382	0.192719	9.10041	8.99879e-20	6.03316e-18
ATRX	SRRM1	1.12617e+06	0.841854	0.0925205	9.09912	9.10702e-20	6.07218e-18
ATRX	SEPT4	624215	1.6664	0.183264	9.09288	9.6453e-20	6.39594e-18
ATRX	CD5	81152.9	2.88066	0.316861	9.09124	9.79146e-20	6.47517e-18
ATRX	INSRR	599113	3.10207	0.341239	9.09059	9.84997e-20	6.48035e-18
ATRX	POF1B	37283.5	3.93006	0.432323	9.09056	9.8527e-20	6.48035e-18
ATRX	LILRB1	68313.5	1.99422	0.219402	9.08931	9.96707e-20	6.53786e-18
ATRX	FPR3	115396	1.75338	0.193198	9.07554	1.1311e-19	7.37952e-18
ATRX	CD22	139505	3.82369	0.421437	9.07298	1.15804e-19	7.53499e-18
ATRX	CACNA2D4	23490.3	1.66951	0.184073	9.06982	1.19213e-19	7.73607e-18
ATRX	TNFSF8	27901.6	2.59147	0.285928	9.06335	1.26499e-19	8.16522e-18
ATRX	DPP4	31538.6	2.07233	0.228744	9.05959	1.3094e-19	8.42945e-18
ATRX	RAB3B	703266	2.32135	0.256267	9.05833	1.32467e-19	8.50521e-18
ATRX	CD200R1	10072.2	2.13271	0.235639	9.05074	1.42007e-19	9.04595e-18
ATRX	CD3E	172037	3.04488	0.336423	9.05075	1.41984e-19	9.04595e-18
ATRX	PLAC8	33769.5	3.24117	0.358207	9.04834	1.45163e-19	9.22278e-18
ATRX	TLR2	70773.8	1.71832	0.189931	9.04708	1.46836e-19	9.30473e-18
ATRX	RIT1	307587	0.735536	0.081315	9.04551	1.48962e-19	9.39772e-18
ATRX	HLA-DRA	3.02423e+06	2.15242	0.238037	9.0424	1.53271e-19	9.6121e-18
ATRX	CCRL2	23240.7	1.78231	0.197215	9.03741	1.60426e-19	1.00349e-17
ATRX	KRT17	83413.2	3.36407	0.37283	9.02308	1.82877e-19	1.13806e-17
ATRX	LOC100506985	35074.5	2.96932	0.329621	9.00826	2.09348e-19	1.28956e-17
ATRX	C11orf21	31753.4	2.7657	0.307339	8.99884	2.28106e-19	1.39099e-17
ATRX	GPR18	13388.7	3.15697	0.351215	8.9887	2.50163e-19	1.51786e-17
ATRX	NINJ2	17062.8	1.62855	0.181294	8.98292	2.63684e-19	1.59592e-17
ATRX	SNX11	391563	0.860195	0.0957824	8.98072	2.69006e-19	1.62407e-17
ATRX	VAMP3	618136	1.10654	0.123316	8.97325	2.87898e-19	1.73382e-17
ATRX	LOC100129291	36968.9	4.91907	0.548393	8.96997	2.96585e-19	1.78171e-17
ATRX	PTPRF	2.3782e+06	1.1391	0.126994	8.96969	2.97363e-19	1.78198e-17
ATRX	LINC-PINT	67562.7	2.09248	0.233845	8.94814	3.61515e-19	2.14523e-17
ATRX	TPMT	209996	0.959673	0.107297	8.94412	3.74931e-19	2.21941e-17
ATRX	COL22A1	399918	2.9276	0.327441	8.94084	3.86228e-19	2.28072e-17
ATRX	LOC101241902	92006.4	2.41774	0.270544	8.93658	4.0141e-19	2.36462e-17
ATRX	FGD3	136072	2.02028	0.226196	8.93155	4.20063e-19	2.4685e-17
ATRX	LACC1	90943.1	1.54812	0.173357	8.93027	4.24972e-19	2.49132e-17
ATRX	MATN1-AS1	11991.4	1.75345	0.196455	8.92547	4.43823e-19	2.58311e-17
ATRX	SLCO2B1	362081	1.72728	0.193661	8.91905	4.70298e-19	2.72413e-17
ATRX	HAVCR2	91077.1	1.41446	0.158594	8.91871	4.7173e-19	2.72593e-17
ATRX	FCRL1	52202.6	4.46859	0.502027	8.9011	5.52978e-19	3.18028e-17
ATRX	LST1	81450.9	1.84754	0.207639	8.89785	5.694e-19	3.26698e-17
ATRX	MAP3K14-AS1	60652.2	1.46101	0.164619	8.87506	6.98972e-19	3.97284e-17
ATRX	SLC31A2	127051	1.1132	0.125441	8.87427	7.03938e-19	3.9839e-17
ATRX	LAMP3	33466.2	2.67673	0.301654	8.87351	7.08752e-19	4.00033e-17
ATRX	MATN1	14765	1.74186	0.196369	8.87032	7.29366e-19	4.09566e-17
ATRX	PPT1	888684	0.805547	0.0908524	8.86654	7.54506e-19	4.20962e-17
ATRX	TBC1D10C	133534	2.72603	0.307647	8.86091	7.93621e-19	4.38751e-17
ATRX	NAPSB	97542	2.54549	0.287297	8.86013	7.9918e-19	4.4082e-17
ATRX	LY9	25603.2	3.13794	0.354553	8.85042	8.71927e-19	4.7769e-17
ATRX	TRIM22	310689	1.89984	0.214701	8.84879	8.84743e-19	4.83619e-17
ATRX	ITGAM	75474.7	1.88946	0.213535	8.84851	8.86954e-19	4.83739e-17
ATRX	RASGRP1	46030.8	2.06432	0.233536	8.83941	9.62215e-19	5.23609e-17
ATRX	CD226	11148.3	2.15536	0.243951	8.8352	9.99198e-19	5.42518e-17
ATRX	CD79A	128649	3.37851	0.382684	8.82847	1.0612e-18	5.74896e-17
ATRX	KIAA2013	498737	0.754727	0.0855471	8.82236	1.12076e-18	6.05811e-17
ATRX	HLA-DMA	375734	1.86925	0.212005	8.817	1.17572e-18	6.327e-17
ATRX	LGALS2	34750.4	3.13461	0.355536	8.81657	1.18016e-18	6.33681e-17
ATRX	SAMSN1	54162.3	1.8905	0.214585	8.81002	1.25123e-18	6.65951e-17
ATRX	FBXO6	59832	1.57058	0.17829	8.80914	1.26104e-18	6.69704e-17
ATRX	PATL2	14763.5	2.26126	0.256776	8.80638	1.29258e-18	6.84026e-17
ATRX	SUSD6	396653	1.0516	0.119414	8.80628	1.29365e-18	6.84026e-17
ATRX	SIRPA	463645	1.42831	0.162335	8.79853	1.3862e-18	7.28203e-17
ATRX	RUFY4	19646.1	2.9148	0.331671	8.78823	1.51941e-18	7.93036e-17
ATRX	ARL11	15311.7	1.85985	0.211668	8.78665	1.54085e-18	8.02498e-17
ATRX	CD79B	86967.2	2.941	0.33474	8.78593	1.55083e-18	8.05965e-17
ATRX	LRRC25	54906	1.76597	0.201072	8.78275	1.59531e-18	8.27309e-17
ATRX	DENND2D	120163	2.4968	0.284343	8.78093	1.62123e-18	8.38962e-17
ATRX	FCRL3	32647.5	3.73454	0.425464	8.77758	1.67034e-18	8.62535e-17
ATRX	FXYD5	386959	1.84441	0.210167	8.77591	1.69528e-18	8.73555e-17
ATRX	CD68	931199	1.6449	0.187532	8.77129	1.76636e-18	9.08252e-17
ATRX	OPTN	990422	1.28277	0.146287	8.76887	1.8046e-18	9.25957e-17
ATRX	ITGB7	77557.2	2.42759	0.276891	8.76728	1.83027e-18	9.37143e-17
ATRX	TMEM106A	53444.4	1.34121	0.153059	8.76264	1.90724e-18	9.74497e-17
ATRX	ALPK1	54440.8	1.5448	0.176306	8.76205	1.91739e-18	9.76302e-17
ATRX	TRAT1	16143.6	3.37471	0.385154	8.76196	1.91881e-18	9.76302e-17
ATRX	PARVG	176761	2.01258	0.229856	8.75583	2.02601e-18	1.0244e-16
ATRX	PYHIN1	13599.3	2.81541	0.321909	8.74597	2.21108e-18	1.11565e-16
ATRX	MCF2L2	165038	1.53568	0.175898	8.73052	2.53506e-18	1.27647e-16
ATRX	CXCL13	49235.5	3.73985	0.428472	8.72834	2.58435e-18	1.29591e-16
ATRX	CCR7	118519	3.04023	0.348391	8.72651	2.62659e-18	1.31438e-16
ATRX	CSF2RA	41147.5	1.96082	0.224722	8.72555	2.64897e-18	1.32285e-16
ATRX	CD2	93081.7	2.72595	0.312459	8.72419	2.68088e-18	1.33604e-16
ATRX	PQLC2	152230	1.04504	0.11987	8.71816	2.8276e-18	1.40627e-16
ATRX	TRABD2A	18118.9	2.90266	0.332993	8.71687	2.85996e-18	1.41945e-16
ATRX	LPXN	160712	1.2834	0.147284	8.7138	2.93852e-18	1.45547e-16
ATRX	GP1BA	53829.9	2.69007	0.308776	8.71202	2.98498e-18	1.47547e-16
ATRX	AHDC1	631334	1.10882	0.127382	8.70469	3.18446e-18	1.56769e-16
ATRX	FCER1G	228010	1.79384	0.2061	8.7037	3.21228e-18	1.57818e-16
ATRX	SP140	35511.5	2.74099	0.315035	8.70059	3.30172e-18	1.61885e-16
ATRX	MFN2	1.29229e+06	0.898825	0.103476	8.68634	3.74292e-18	1.82453e-16
ATRX	NFAM1	86225	1.69798	0.195477	8.68632	3.74378e-18	1.82453e-16
ATRX	KPNA6	913119	0.797325	0.0918165	8.6839	3.82437e-18	1.85635e-16
ATRX	DHX58	97925	1.66213	0.191464	8.68114	3.91828e-18	1.89059e-16
ATRX	MOB3C	147066	1.15671	0.13326	8.68008	3.95489e-18	1.90447e-16
ATRX	AIM2	13129.3	2.37646	0.274087	8.67048	4.30299e-18	2.06799e-16
ATRX	P2RY8	100927	1.78384	0.205794	8.6681	4.39409e-18	2.1076e-16
ATRX	FOXP3	35045.7	1.31184	0.151361	8.66696	4.43809e-18	2.12451e-16
ATRX	LTA	23487	2.24654	0.259245	8.66569	4.48768e-18	2.13561e-16
ATRX	STX11	40377.1	2.19337	0.253104	8.66587	4.4807e-18	2.13561e-16
ATRX	SCPEP1	827583	1.75103	0.202085	8.66483	4.52191e-18	2.14769e-16
ATRX	DEF6	161966	1.92663	0.222439	8.66139	4.6603e-18	2.20909e-16
ATRX	LCK	127011	2.84639	0.328645	8.66099	4.67697e-18	2.21267e-16
ATRX	ETV7	11715.4	1.99272	0.230112	8.65979	4.7262e-18	2.23161e-16
ATRX	PTAFR	87314.6	1.79417	0.207268	8.65625	4.87554e-18	2.29766e-16
ATRX	ZAP70	107770	2.59858	0.300931	8.63511	5.86708e-18	2.74892e-16
ATRX	PTPRH	553445	2.57842	0.298646	8.6337	5.93994e-18	2.77769e-16
ATRX	BATF	22467.6	2.3227	0.269043	8.63319	5.96664e-18	2.77947e-16
ATRX	TANGO2	246919	1.08519	0.12575	8.62975	6.14886e-18	2.85887e-16
ATRX	HAP1	226308	3.4606	0.401058	8.62869	6.20584e-18	2.87984e-16
ATRX	IKZF3	112783	3.15503	0.365724	8.62682	6.30793e-18	2.92163e-16
ATRX	C3AR1	79649.4	1.86632	0.216499	8.62045	6.66897e-18	3.07711e-16
ATRX	TLR5	27777.4	1.61173	0.186974	8.62007	6.69155e-18	3.08167e-16
ATRX	SYT13	1.00518e+06	1.95557	0.226926	8.61765	6.8341e-18	3.13542e-16
ATRX	ISG20	74907.3	2.061	0.239174	8.61719	6.8618e-18	3.14219e-16
ATRX	LOC101927954	11020.6	2.30688	0.267835	8.61304	7.11452e-18	3.25178e-16
ATRX	APOBR	72985.7	1.81397	0.210697	8.60937	7.34616e-18	3.33879e-16
ATRX	C16orf54	35100.9	3.02267	0.351239	8.60573	7.58302e-18	3.44e-16
ATRX	HLA-DQB1	591962	2.39339	0.278145	8.60483	7.64312e-18	3.46079e-16
ATRX	CIITA	74372.4	2.25969	0.262623	8.60432	7.67722e-18	3.46976e-16
ATRX	ALOX15B	17540.2	2.73467	0.317976	8.60022	7.95606e-18	3.57581e-16
ATRX	GIMAP2	56947	1.97793	0.230119	8.59528	8.30646e-18	3.72639e-16
ATRX	CUBN	82114.2	1.57579	0.183387	8.59268	8.49641e-18	3.80457e-16
ATRX	APOBEC3G	81743.8	1.69338	0.197172	8.58837	8.82101e-18	3.93293e-16
ATRX	TMC8	297564	2.26528	0.26383	8.58612	8.99526e-18	3.99113e-16
ATRX	GPR183	97878.4	2.43638	0.283801	8.58482	9.09753e-18	4.02914e-16
ATRX	TRNAU1AP	225712	0.778653	0.0907192	8.5831	9.23466e-18	4.08243e-16
ATRX	CD6	130919	2.55944	0.29843	8.57634	9.79388e-18	4.32177e-16
ATRX	IL24	27238.6	3.24981	0.378945	8.57595	9.82694e-18	4.32849e-16
ATRX	COL19A1	26618.6	3.12991	0.365166	8.57119	1.02418e-17	4.50307e-16
ATRX	PTGDS	410441	2.95738	0.345196	8.56724	1.05993e-17	4.64341e-16
ATRX	DENND1C	98411.4	2.42474	0.283092	8.5652	1.07891e-17	4.71806e-16
ATRX	B3GALT4	47363.9	1.18869	0.138793	8.56452	1.08527e-17	4.73733e-16
ATRX	ACSL5	84857.4	1.66962	0.19506	8.55951	1.13346e-17	4.93877e-16
ATRX	NPC2	618526	1.53532	0.179374	8.55929	1.13562e-17	4.93934e-16
ATRX	FCER2	40293.4	4.1898	0.489595	8.55769	1.15149e-17	4.9994e-16
ATRX	ARHGDIB	773770	1.49254	0.174599	8.5484	1.24811e-17	5.38999e-16
ATRX	FABP3	290040	2.91525	0.341135	8.54575	1.27709e-17	5.49557e-16
ATRX	EBI3	32194.3	2.25966	0.264444	8.54496	1.28579e-17	5.52321e-16
ATRX	SFN	12023.4	2.05298	0.240289	8.54378	1.29896e-17	5.56011e-16
ATRX	TCF7	260352	1.99078	0.233105	8.54027	1.33904e-17	5.72155e-16
ATRX	EPB41L1	3.15806e+06	1.03684	0.121443	8.53766	1.36963e-17	5.83175e-16
ATRX	P2RY6	28870.5	2.08249	0.243924	8.53743	1.37236e-17	5.83312e-16
ATRX	APOL6	189660	1.94968	0.228629	8.52768	1.49307e-17	6.32406e-16
ATRX	ITGA3	1.15739e+06	1.97779	0.232021	8.52416	1.5392e-17	6.49674e-16
ATRX	VCAM1	271684	1.93909	0.227811	8.51183	1.71202e-17	7.20117e-16
ATRX	NFKB2	317620	1.69147	0.198786	8.50902	1.75402e-17	7.35236e-16
ATRX	ADGRE2	47693.2	1.59085	0.186984	8.50793	1.7706e-17	7.39628e-16
ATRX	ARAP2	43373.4	2.20506	0.259175	8.50801	1.76937e-17	7.39628e-16
ATRX	RIPK3	30973.9	1.64528	0.193417	8.50638	1.79454e-17	7.48341e-16
ATRX	CYTH4	145226	1.82666	0.214842	8.50234	1.85802e-17	7.73483e-16
ATRX	KLRD1	13166.6	2.74789	0.323231	8.50131	1.87468e-17	7.79083e-16
ATRX	CD3D	72972	2.87651	0.338462	8.49877	1.91613e-17	7.94949e-16
ATRX	PLA1A	24373.4	2.39751	0.282199	8.4958	1.96578e-17	8.12766e-16
ATRX	AIF1	211643	1.71136	0.201545	8.49122	2.04485e-17	8.44023e-16
ATRX	PINK1	832238	1.34956	0.158974	8.48919	2.08077e-17	8.55938e-16
ATRX	LOC101927895	20967.7	1.00947	0.118956	8.48606	2.13754e-17	8.77803e-16
ATRX	IL10RA	254903	1.68286	0.1984	8.48219	2.20998e-17	9.06017e-16
ATRX	DOK2	76954	1.80263	0.212663	8.47647	2.32136e-17	9.48473e-16
ATRX	MMP25	56015.9	2.10944	0.248917	8.47449	2.3612e-17	9.61516e-16
ATRX	SH3BGRL3	1.08865e+06	1.30324	0.153837	8.47159	2.42074e-17	9.84108e-16
ATRX	HLA-F	444812	1.77589	0.209864	8.4621	2.6261e-17	1.06226e-15
ATRX	TP63	10820.3	2.06732	0.244404	8.4586	2.70604e-17	1.09277e-15
ATRX	SERPINB9	249277	1.6406	0.194005	8.45647	2.75599e-17	1.11109e-15
ATRX	RUNDC1	459525	1.03239	0.12212	8.45395	2.81614e-17	1.13346e-15
ATRX	GPNMB	1.10531e+06	2.06668	0.244494	8.45291	2.84129e-17	1.14169e-15
ATRX	MMP12	220117	3.76469	0.445699	8.44672	2.99599e-17	1.19988e-15
ATRX	HLA-DPA1	1.49034e+06	1.97581	0.233953	8.44535	3.03135e-17	1.21204e-15
ATRX	SLC1A3	74151.2	1.91009	0.226329	8.43945	3.18845e-17	1.27276e-15
ATRX	SIGLEC9	20188.8	1.5361	0.18216	8.43267	3.37866e-17	1.34206e-15
ATRX	FCRL2	31639.2	4.11529	0.488301	8.42779	3.52264e-17	1.39469e-15
ATRX	RCSD1	132525	1.65422	0.196286	8.42756	3.52945e-17	1.39511e-15
ATRX	TEP1	209336	1.43465	0.17029	8.42478	3.61416e-17	1.42627e-15
ATRX	TNFAIP8L2	43582.3	1.81128	0.215005	8.42435	3.62747e-17	1.4292e-15
ATRX	ICAM1	343145	2.11206	0.250741	8.42327	3.66117e-17	1.44014e-15
ATRX	ADAM28	59705.5	2.31523	0.274894	8.42228	3.69243e-17	1.45009e-15
ATRX	C15orf48	11757.7	2.18395	0.259333	8.42141	3.7197e-17	1.45844e-15
ATRX	NCF1C	25166.1	2.30074	0.273314	8.41792	3.83219e-17	1.50012e-15
ATRX	GRIN3A	123595	2.90798	0.345765	8.41027	4.09085e-17	1.59879e-15
ATRX	SNX10	341339	2.31431	0.275262	8.40764	4.18346e-17	1.62917e-15
ATRX	TRPC5	14083.4	3.88468	0.462249	8.40385	4.32057e-17	1.67241e-15
ATRX	NLRC5	351145	1.89106	0.225117	8.40033	4.4521e-17	1.72058e-15
ATRX	GBP5	106620	2.84284	0.338472	8.39905	4.50114e-17	1.73677e-15
ATRX	CD1E	21800.5	4.03477	0.480417	8.39849	4.52252e-17	1.74225e-15
ATRX	ITGAD	29402.7	2.60103	0.310087	8.38806	4.94215e-17	1.90089e-15
ATRX	CEP104	383708	0.963806	0.114929	8.3861	5.02518e-17	1.92368e-15
ATRX	SH2B3	471458	0.983772	0.117424	8.37793	5.38672e-17	2.05559e-15
ATRX	FAM46C	62412	2.39713	0.28631	8.37252	5.64011e-17	2.14554e-15
ATRX	TMEM154	13212.7	2.52194	0.301234	8.37202	5.66407e-17	2.15128e-15
ATRX	CLNK	7064.76	3.66553	0.438248	8.36406	6.05974e-17	2.29438e-15
ATRX	IRF4	45850.5	3.12225	0.373481	8.35987	6.27893e-17	2.36998e-15
ATRX	TRAF3IP3	62644.4	2.36922	0.283447	8.3586	6.34667e-17	2.39183e-15
ATRX	FGD2	114426	1.91858	0.229666	8.35377	6.61154e-17	2.48778e-15
ATRX	FLJ32255	31434.1	1.74169	0.208665	8.34683	7.01183e-17	2.63025e-15
ATRX	HIPK3	540386	1.12791	0.135211	8.34186	7.3131e-17	2.7306e-15
ATRX	SERPINA1	144927	2.20698	0.264738	8.33644	7.65636e-17	2.85437e-15
ATRX	LOC100507387	65135.9	4.43654	0.532417	8.33283	7.89309e-17	2.93812e-15
ATRX	LY86	60504.9	1.79826	0.215817	8.33237	7.92404e-17	2.94512e-15
ATRX	ALS2CL	389198	1.9363	0.2324	8.33176	7.96503e-17	2.95583e-15
ATRX	NECAP2	398581	0.891559	0.10702	8.33077	8.03167e-17	2.97601e-15
ATRX	ANKRD20A8P	42772.1	5.25238	0.630755	8.32713	8.28244e-17	3.06425e-15
ATRX	MEAF6	981033	0.824063	0.0990326	8.32113	8.71311e-17	3.21379e-15
ATRX	SLC2A6	234043	1.14895	0.138114	8.31881	8.88501e-17	3.27222e-15
ATRX	SRGN	523290	1.85507	0.223106	8.31475	9.1946e-17	3.37599e-15
ATRX	NXPH3	78333.4	2.76217	0.332248	8.31359	9.28526e-17	3.40413e-15
ATRX	WDR66	43318.2	1.27647	0.153627	8.30889	9.66036e-17	3.5151e-15
ATRX	CD300LF	43439.9	1.74047	0.209497	8.30782	9.74765e-17	3.54155e-15
ATRX	MS4A6A	243757	1.66189	0.200074	8.30636	9.86849e-17	3.57475e-15
ATRX	NCR3	7772.11	2.4888	0.299621	8.30651	9.85581e-17	3.57475e-15
ATRX	LRRC10B	54618	2.37529	0.286202	8.29935	1.04679e-16	3.77497e-15
ATRX	SCN7A	373638	2.41763	0.291411	8.29629	1.0741e-16	3.862e-15
ATRX	TMEM225B	24790.2	2.18783	0.26418	8.28159	1.21542e-16	4.35077e-15
ATRX	CYB561	4.3716e+06	2.27159	0.274436	8.2773	1.26e-16	4.4971e-15
ATRX	SLC22A3	37847.5	3.21344	0.388926	8.26233	1.4286e-16	5.06161e-15
ATRX	NOD2	19300.4	1.65717	0.200588	8.26158	1.43762e-16	5.08617e-15
ATRX	ACAP1	169566	2.4398	0.295438	8.25825	1.47822e-16	5.2222e-15
ATRX	TRIM38	103556	1.47763	0.179014	8.2543	1.52799e-16	5.39017e-15
ATRX	CD19	68328.1	3.80016	0.460401	8.25403	1.53145e-16	5.39454e-15
ATRX	RAB15	736546	1.26859	0.153716	8.25283	1.54684e-16	5.44083e-15
ATRX	ELOVL1	237715	0.89683	0.108748	8.24686	1.62613e-16	5.71147e-15
ATRX	TRPV2	263833	2.19865	0.267087	8.23196	1.8417e-16	6.43138e-15
ATRX	MAP7D1	2.48986e+06	1.07236	0.130378	8.22496	1.95252e-16	6.80857e-15
ATRX	GAB3	64730.8	1.51846	0.184647	8.22359	1.97504e-16	6.87722e-15
ATRX	CARD11	111831	2.11539	0.257301	8.22147	2.01024e-16	6.97977e-15
ATRX	CCR1	67736.5	1.81284	0.220497	8.22164	2.00737e-16	6.97977e-15
ATRX	C1QTNF2	73445.9	2.43609	0.29652	8.21559	2.11127e-16	7.30963e-15
ATRX	CDH1	22155.1	2.90673	0.353805	8.21561	2.11086e-16	7.30963e-15
ATRX	HSH2D	53970.9	2.51061	0.305706	8.21249	2.16643e-16	7.48991e-15
ATRX	VAMP8	174827	1.55541	0.189565	8.20518	2.3024e-16	7.93739e-15
ATRX	RAB20	97456.5	1.78502	0.217589	8.20363	2.33231e-16	8.0291e-15
ATRX	HCST	62204.3	2.10183	0.256215	8.20341	2.33664e-16	8.03261e-15
ATRX	AMIGO2	165311	2.88186	0.351494	8.1989	2.42606e-16	8.31646e-15
ATRX	SLC2A5	33926.6	2.09647	0.255745	8.19753	2.45383e-16	8.39979e-15
ATRX	SLAMF7	119765	2.59407	0.316581	8.19403	2.52627e-16	8.63556e-15
ATRX	HMGCL	160832	1.19172	0.145449	8.19336	2.54034e-16	8.67144e-15
ATRX	RASAL3	145980	2.07756	0.253721	8.18836	2.64803e-16	8.98847e-15
ATRX	BLNK	28962.9	2.31301	0.282646	8.1834	2.75954e-16	9.2913e-15
ATRX	RGL1	287725	1.05012	0.128322	8.18345	2.75837e-16	9.2913e-15
ATRX	SPOCK2	1.99207e+06	2.4223	0.296002	8.18337	2.76021e-16	9.2913e-15
ATRX	MASP2	117191	1.56278	0.191006	8.18188	2.7946e-16	9.38103e-15
ATRX	PEF1	671955	0.820253	0.100291	8.17875	2.86811e-16	9.58801e-15
ATRX	BRINP3	102554	4.16034	0.509025	8.17315	3.00444e-16	1.00086e-14
ATRX	CLEC10A	45933.1	2.78703	0.341001	8.17307	3.00629e-16	1.00086e-14
ATRX	MYO1F	179282	1.64836	0.201736	8.17088	3.06152e-16	1.01785e-14
ATRX	C1orf167	62646.1	1.05086	0.128643	8.1688	3.11468e-16	1.03411e-14
ATRX	TLR7	26919	2.02648	0.24813	8.16699	3.16188e-16	1.04834e-14
ATRX	CASP4	120615	1.4888	0.182298	8.16681	3.16662e-16	1.04838e-14
ATRX	CSF1R	381375	1.74334	0.21347	8.16665	3.17063e-16	1.04838e-14
ATRX	ZBTB7C	211484	1.97506	0.241974	8.16226	3.28814e-16	1.08428e-14
ATRX	ICOS	20010.2	3.08311	0.377999	8.1564	3.45162e-16	1.1351e-14
ATRX	RAB8B	421320	0.772504	0.0947281	8.15496	3.493e-16	1.14561e-14
ATRX	PTPRCAP	207045	2.12947	0.261647	8.13873	3.99458e-16	1.30307e-14
ATRX	PTPN6	300941	1.82599	0.22439	8.13758	4.0325e-16	1.31367e-14
ATRX	GIMAP1-GIMAP5	199068	1.78241	0.219068	8.13633	4.07456e-16	1.3256e-14
ATRX	PIK3CG	48224.4	1.81625	0.223364	8.13137	4.24454e-16	1.37537e-14
ATRX	FLJ45513	10987.3	1.594	0.19605	8.13056	4.27323e-16	1.38282e-14
ATRX	CD180	41079.8	2.14181	0.263781	8.11965	4.67526e-16	1.50489e-14
ATRX	GIMAP5	195897	1.79172	0.220719	8.11768	4.75163e-16	1.52542e-14
ATRX	CD72	87701.4	1.90639	0.234961	8.11363	4.91294e-16	1.57097e-14
ATRX	CD28	31370.9	2.17209	0.267989	8.10513	5.26886e-16	1.67157e-14
ATRX	TLR1	25222.2	1.79451	0.221501	8.10158	5.42492e-16	1.71884e-14
ATRX	KYNU	20398.1	1.98019	0.244684	8.09286	5.82798e-16	1.84173e-14
ATRX	CETP	103150	2.2072	0.27279	8.09121	5.90746e-16	1.86442e-14
ATRX	PCED1B	60622.8	2.01047	0.248546	8.08894	6.01881e-16	1.89218e-14
ATRX	PEPD	632066	0.84817	0.1049	8.08549	6.19123e-16	1.94387e-14
ATRX	GFI1	19635.3	2.55394	0.316031	8.0813	6.40783e-16	2.00928e-14
ATRX	LINC00926	119730	2.21341	0.273976	8.07885	6.53802e-16	2.04746e-14
ATRX	LPCAT3	369627	0.771391	0.0955317	8.07471	6.76356e-16	2.11263e-14
ATRX	GCSAM	17246.3	2.66768	0.330389	8.07437	6.78261e-16	2.11315e-14
ATRX	GPR160	22614	1.51222	0.187417	8.06876	7.10184e-16	2.20976e-14
ATRX	SP110	71100.6	1.80685	0.224036	8.06502	7.32255e-16	2.27261e-14
MYCN	NPW	86829.3	-5.50212	0.325912	-16.8822	6.07872e-64	1.47531e-59
MYCN	CCNB1IP1	793593	-2.11104	0.152808	-13.8149	2.07154e-43	2.51382e-39
MYCN	ADGRA3	759996	-1.93099	0.14352	-13.4545	2.8973e-41	1.75793e-37
MYCN	MYCN	4.24097e+06	-4.35202	0.325731	-13.3608	1.02474e-40	4.97409e-37
MYCN	MYCNOS	348445	-4.56098	0.342981	-13.2981	2.37579e-40	9.61008e-37
MYCN	TRAP1	1.7056e+06	-1.32293	0.101759	-13.0006	1.21367e-38	3.68196e-35
MYCN	DDX10	273385	-1.61671	0.128369	-12.5942	2.2717e-36	4.59451e-33
MYCN	EBPL	279948	-1.71246	0.140472	-12.1908	3.48117e-34	4.96988e-31
MYCN	ACBD6	531629	-1.19256	0.0983752	-12.1226	8.0215e-34	1.02464e-30
MYCN	PRDM8	146729	-3.63251	0.30048	-12.089	1.20728e-33	1.46503e-30
MYCN	RBMX	2.06312e+06	-1.14644	0.0955708	-11.9957	3.74247e-33	4.32523e-30
MYCN	ALDH18A1	702652	-1.24796	0.104504	-11.9417	7.1724e-33	7.91246e-30
MYCN	GAS5	3.04656e+06	-2.19274	0.184336	-11.8953	1.25141e-32	1.32051e-29
MYCN	RPUSD4	317769	-1.62707	0.13848	-11.7495	7.10729e-32	6.38866e-29
MYCN	SLC38A5	103618	-2.71216	0.233881	-11.5963	4.30352e-31	3.6016e-28
MYCN	TTLL12	656297	-1.29464	0.112024	-11.5568	6.82403e-31	5.34256e-28
MYCN	CREB3L4	305718	-1.534	0.133255	-11.5117	1.1515e-30	8.46873e-28
MYCN	RSL1D1	1.63332e+06	-1.22719	0.107381	-11.4284	3.01577e-30	1.92613e-27
MYCN	EEF1B2	4.5125e+06	-1.79451	0.157191	-11.4161	3.47398e-30	2.16188e-27
MYCN	TFAP4	266538	-1.39233	0.122091	-11.4041	3.99071e-30	2.3623e-27
MYCN	RPS11	1.56916e+07	-1.50408	0.132846	-11.322	1.02148e-29	5.7654e-27
MYCN	GABRA5	58699.9	-4.8007	0.42479	-11.3014	1.29214e-29	7.12732e-27
MYCN	AHCY	1.68287e+06	-1.38736	0.12363	-11.2219	3.18422e-29	1.61002e-26
MYCN	SLC19A1	320018	-1.35197	0.120836	-11.1885	4.64122e-29	2.25285e-26
MYCN	CEACAM19	108045	-2.95372	0.264958	-11.1479	7.33394e-29	3.49009e-26
MYCN	NOP14	449355	-1.16563	0.10528	-11.0717	1.7207e-28	7.20024e-26
MYCN	NFXL1	260417	-1.75524	0.159154	-11.0286	2.78244e-28	1.12794e-25
MYCN	POLR1E	293023	-1.25361	0.114592	-10.9397	7.44123e-28	2.82185e-25
MYCN	LINC01976	52243.4	-2.96602	0.272708	-10.8762	1.49703e-27	5.505e-25
MYCN	TAF1D	369390	-1.98607	0.183108	-10.8464	2.07367e-27	7.51165e-25
MYCN	TMEM97	1.01677e+06	-1.57442	0.145203	-10.8429	2.15556e-27	7.69344e-25
MYCN	DKC1	835764	-0.940829	0.0868593	-10.8316	2.43731e-27	8.31572e-25
MYCN	SUSD5	58323.9	-3.44671	0.318942	-10.8067	3.19994e-27	1.06387e-24
MYCN	NBAS	2.39142e+06	-3.20424	0.296861	-10.7937	3.68501e-27	1.20858e-24
MYCN	EIF3L	6.01221e+06	-1.13448	0.105711	-10.7319	7.2123e-27	2.27328e-24
MYCN	HNRNPA1P10	1.44471e+07	-1.25211	0.117064	-10.696	1.06273e-26	3.18426e-24
MYCN	PAICS	1.53718e+06	-1.4255	0.133677	-10.6637	1.50453e-26	4.24593e-24
MYCN	SNORA103	15889.9	-1.79977	0.169855	-10.5959	3.11339e-26	8.49011e-24
MYCN	HNRNPA1	1.22952e+07	-1.25754	0.119336	-10.5378	5.78296e-26	1.49311e-23
MYCN	NPM1	7.34899e+06	-1.73164	0.164656	-10.5167	7.23899e-26	1.83011e-23
MYCN	PHGDH	582310	-2.91631	0.277803	-10.4977	8.84754e-26	2.21371e-23
MYCN	EEF1A1	6.70687e+07	-1.17782	0.112245	-10.4934	9.26624e-26	2.29481e-23
MYCN	LRPPRC	2.29034e+06	-1.09962	0.10507	-10.4656	1.24309e-25	2.95782e-23
MYCN	IMPDH2	1.70265e+06	-1.51624	0.145442	-10.4251	1.90551e-25	4.2821e-23
MYCN	RGS20	10848.1	-3.62104	0.347443	-10.422	1.96855e-25	4.38319e-23
MYCN	GMPS	371861	-1.24145	0.119789	-10.3636	3.62951e-25	7.72703e-23
MYCN	RPL4	2.1843e+07	-1.34726	0.130662	-10.311	6.28255e-25	1.29218e-22
MYCN	ATP6V1B1	33400.9	-2.94823	0.28629	-10.2981	7.18982e-25	1.45414e-22
MYCN	LDHB	4.94131e+06	-1.43988	0.140936	-10.2165	1.67227e-24	3.0747e-22
MYCN	RPL22L1	316372	-2.05671	0.201765	-10.1936	2.11798e-24	3.77966e-22
MYCN	CCT4	2.30849e+06	-1.09632	0.107764	-10.1733	2.60804e-24	4.55374e-22
MYCN	SLC1A5	359845	-1.56265	0.153813	-10.1594	3.0089e-24	5.07126e-22
MYCN	NOA1	391774	-1.11509	0.109847	-10.1512	3.27196e-24	5.40207e-22
MYCN	GNL3	880408	-1.20782	0.119104	-10.1409	3.63753e-24	5.96506e-22
MYCN	RPL18A	8.91982e+06	-1.54373	0.153017	-10.0886	6.20534e-24	9.84007e-22
MYCN	HSPD1	4.13858e+06	-1.27313	0.126527	-10.0621	8.12246e-24	1.25562e-21
MYCN	LRRC75A-AS1	6.56604e+06	-1.67023	0.166019	-10.0604	8.26394e-24	1.2694e-21
MYCN	TEX10	412234	-1.1024	0.109941	-10.0272	1.15778e-23	1.72389e-21
MYCN	NUP35	173239	-0.991454	0.0991366	-10.0009	1.51045e-23	2.18858e-21
MYCN	RPS2	1.474e+07	-1.46418	0.146409	-10.0006	1.51497e-23	2.18858e-21
MYCN	ARMC6	609497	-0.874287	0.0874432	-9.99834	1.54976e-23	2.21251e-21
MYCN	TKT	2.17707e+06	-1.41922	0.142333	-9.97115	2.03848e-23	2.82708e-21
MYCN	OSGEPL1	153622	-1.01201	0.101774	-9.94378	2.6843e-23	3.63956e-21
MYCN	OLA1	1.37347e+06	-0.914348	0.092143	-9.92313	3.30226e-23	4.40361e-21
MYCN	ST6GAL2	66387.2	-3.26304	0.330508	-9.87281	5.46101e-23	6.90306e-21
MYCN	RPL18	8.60301e+06	-1.30666	0.13242	-9.86761	5.75203e-23	7.19597e-21
MYCN	MSANTD2	259477	-1.36959	0.138915	-9.85921	6.25408e-23	7.78393e-21
MYCN	NACA	8.15985e+06	-1.25636	0.127568	-9.84859	6.95152e-23	8.56413e-21
MYCN	MTHFD1L	327859	-1.23687	0.125609	-9.84697	7.06382e-23	8.65853e-21
MYCN	CCT8	2.18209e+06	-0.967639	0.0984311	-9.83061	8.31108e-23	1.00353e-20
MYCN	SLITRK4	82317	-3.98052	0.406071	-9.80254	1.09794e-22	1.29355e-20
MYCN	PREP	545157	-0.97673	0.0996719	-9.79945	1.13196e-22	1.32719e-20
MYCN	GLDC	66436.2	-3.40716	0.34775	-9.79772	1.15157e-22	1.34368e-20
MYCN	EMC3-AS1	291095	-1.56125	0.159574	-9.7839	1.32017e-22	1.51134e-20
MYCN	HHIP	36426.1	-3.30782	0.338153	-9.78202	1.34495e-22	1.53248e-20
MYCN	RPL29	8.40849e+06	-1.66864	0.170739	-9.77301	1.47024e-22	1.66742e-20
MYCN	PAPSS1	711549	-0.795612	0.0815213	-9.75956	1.67877e-22	1.86898e-20
MYCN	PPRC1	678995	-1.0269	0.105213	-9.76021	1.66809e-22	1.86898e-20
MYCN	RPS5	8.07038e+06	-1.27737	0.131283	-9.72989	2.2484e-22	2.45805e-20
MYCN	EPB41L4A-AS1	686531	-1.50801	0.155047	-9.72614	2.33269e-22	2.53876e-20
MYCN	HOXD10	203472	-4.1863	0.431009	-9.71278	2.65986e-22	2.88191e-20
MYCN	MYCNUT	20591.2	-5.7868	0.596182	-9.70643	2.83087e-22	3.05356e-20
MYCN	SLC16A1	444921	-1.40169	0.14446	-9.70295	2.92917e-22	3.14561e-20
MYCN	CBS	1.53335e+06	-1.65119	0.170236	-9.69941	3.03253e-22	3.24227e-20
MYCN	NUDT11	471357	-1.04718	0.107974	-9.69847	3.06057e-22	3.2579e-20
MYCN	RPL7A	1.27475e+07	-1.37878	0.142335	-9.68685	3.42934e-22	3.6345e-20
MYCN	RPL9	1.03432e+07	-1.59072	0.165129	-9.63324	5.78756e-22	5.87716e-20
MYCN	CBSL	1.39167e+06	-1.65815	0.173532	-9.5553	1.23226e-21	1.21081e-19
MYCN	CLNS1A	708631	-1.34326	0.140626	-9.55199	1.27226e-21	1.24507e-19
MYCN	EEF2K	421754	-0.79478	0.0832414	-9.5479	1.32357e-21	1.29008e-19
MYCN	FAM13A	234321	-1.5716	0.164662	-9.54443	1.36854e-21	1.32858e-19
MYCN	NR2C2AP	270665	-0.905045	0.094894	-9.53743	1.46415e-21	1.41012e-19
MYCN	POLR3D	466936	-1.36414	0.143103	-9.53261	1.53374e-21	1.46551e-19
MYCN	PRMT1	2.0285e+06	-0.819184	0.0859317	-9.53297	1.52851e-21	1.46551e-19
MYCN	DUSP16	858835	-1.1	0.115694	-9.50783	1.94676e-21	1.82425e-19
MYCN	EXOSC5	331284	-1.30342	0.137264	-9.49571	2.18718e-21	2.03383e-19
MYCN	NFIB	1.03305e+06	-1.80451	0.190096	-9.4926	2.25338e-21	2.08738e-19
MYCN	RPLP0	1.86943e+07	-1.19177	0.125643	-9.48536	2.41544e-21	2.21218e-19
MYCN	WDR12	244459	-0.974463	0.102835	-9.47599	2.64255e-21	2.41108e-19
MYCN	RPS15	6.52894e+06	-1.38918	0.146771	-9.46499	2.93585e-21	2.66865e-19
MYCN	ALKBH2	281700	-1.25832	0.132999	-9.46114	3.04618e-21	2.73921e-19
MYCN	DANCR	641527	-1.39785	0.147747	-9.4611	3.04733e-21	2.73921e-19
MYCN	RPL10	1.55564e+07	-1.09441	0.115684	-9.46038	3.06833e-21	2.74791e-19
MYCN	NOB1	415181	-1.16268	0.123146	-9.44151	3.67434e-21	3.21935e-19
MYCN	SNHG1	1.69842e+06	-1.45265	0.154213	-9.41975	4.52153e-21	3.8914e-19
MYCN	ZNF114	13189.7	-3.59884	0.382527	-9.40808	5.053e-21	4.30303e-19
MYCN	MPST	476643	-1.32816	0.141317	-9.39845	5.53739e-21	4.68266e-19
MYCN	NTHL1	260419	-0.996011	0.10607	-9.39009	5.99482e-21	5.03441e-19
MYCN	LAPTM4B	1.73608e+06	-1.14048	0.121877	-9.35762	8.15548e-21	6.76098e-19
MYCN	RPS3	1.34792e+07	-1.69113	0.180724	-9.35753	8.1622e-21	6.76098e-19
MYCN	SNORD141A	6.64551e+06	-1.08309	0.115882	-9.34654	9.05603e-21	7.3755e-19
MYCN	SNORD141B	6.64551e+06	-1.08309	0.115882	-9.34654	9.05603e-21	7.3755e-19
MYCN	RPL31	8.65681e+06	-1.43706	0.15434	-9.31101	1.26628e-20	1.01094e-18
MYCN	UCK2	877248	-0.905657	0.0973212	-9.30586	1.32916e-20	1.05421e-18
MYCN	PUS7	286377	-1.35193	0.145473	-9.29334	1.4952e-20	1.16861e-18
MYCN	TAS2R19	31269.6	-1.8342	0.197843	-9.27098	1.84442e-20	1.41212e-18
MYCN	UBAP2	503296	-0.635577	0.0686031	-9.26456	1.95879e-20	1.49027e-18
MYCN	CEP57	564811	-1.21281	0.131164	-9.24651	2.31939e-20	1.74277e-18
MYCN	FKBP7	221054	-1.00398	0.108624	-9.24268	2.40391e-20	1.80071e-18
MYCN	FZD2	85082.9	-2.79715	0.303311	-9.22205	2.91485e-20	2.15681e-18
MYCN	RPS3A	1.57165e+07	-1.40015	0.152415	-9.18647	4.05952e-20	2.90988e-18
MYCN	RFLNA	62439.1	-2.11526	0.230396	-9.18098	4.2719e-20	3.04939e-18
MYCN	CNRIP1	856175	-0.844389	0.0920813	-9.17004	4.72862e-20	3.35566e-18
MYCN	RPL3	2.11165e+07	-1.12471	0.122691	-9.16706	4.86118e-20	3.43967e-18
MYCN	POLR1D	570908	-1.22076	0.133292	-9.15855	5.25969e-20	3.71083e-18
MYCN	RABEPK	246558	-1.18376	0.129395	-9.14841	5.77786e-20	4.0646e-18
MYCN	LARS	1.93199e+06	-0.803567	0.0880459	-9.12668	7.06293e-20	4.92578e-18
MYCN	RRP9	296106	-1.3549	0.148577	-9.11914	7.57218e-20	5.23926e-18
MYCN	RPSA	1.13884e+07	-1.34158	0.14724	-9.11154	8.12222e-20	5.53726e-18
MYCN	RACK1	1.48656e+07	-1.38906	0.152571	-9.10437	8.67681e-20	5.88229e-18
MYCN	TP53	492489	-1.70137	0.186981	-9.09917	9.10243e-20	6.07218e-18
MYCN	MNX1	9565.54	-4.78104	0.525784	-9.09315	9.62062e-20	6.39594e-18
MYCN	RPL13	1.62032e+07	-1.39634	0.153802	-9.07882	1.09762e-19	7.18038e-18
MYCN	ALKBH8	120800	-1.20987	0.133446	-9.0664	1.23016e-19	7.96162e-18
MYCN	ICAM5	22276.9	-3.10738	0.343258	-9.05261	1.39593e-19	8.93913e-18
MYCN	PES1	951619	-0.845528	0.0934757	-9.04543	1.49078e-19	9.39772e-18
MYCN	MAPK15	30180.3	-3.26419	0.360978	-9.04263	1.52947e-19	9.6121e-18
MYCN	EIF4B	5.30791e+06	-1.00463	0.111308	-9.02573	1.78508e-19	1.11372e-17
MYCN	SNHG8	537696	-1.9219	0.213138	-9.0172	1.92961e-19	1.19774e-17
MYCN	EIF2A	1.068e+06	-0.912616	0.101218	-9.01634	1.94483e-19	1.20411e-17
MYCN	SLC35F2	86493	-2.2341	0.247804	-9.01561	1.95776e-19	1.20903e-17
MYCN	TMEM136	249589	-1.20967	0.134343	-9.00437	2.16915e-19	1.33279e-17
MYCN	RPL32	1.09502e+07	-1.55124	0.172302	-9.00302	2.1959e-19	1.34582e-17
MYCN	RPS24	1.4877e+07	-1.64629	0.182944	-8.99886	2.2807e-19	1.39099e-17
MYCN	RPS4X	1.45534e+07	-1.42197	0.158096	-8.99437	2.37587e-19	1.44517e-17
MYCN	GUF1	386784	-0.915805	0.102219	-8.95923	3.26962e-19	1.95453e-17
MYCN	GART	535800	-0.916341	0.102322	-8.9555	3.38212e-19	2.01681e-17
MYCN	SLC25A6	6.48972e+06	-1.44842	0.161815	-8.95106	3.52084e-19	2.09438e-17
MYCN	SLC37A4	334980	-1.14213	0.127936	-8.92735	4.36326e-19	2.55172e-17
MYCN	VARS	1.55236e+06	-0.962793	0.107862	-8.92613	4.41185e-19	2.57393e-17
MYCN	DCUN1D5	415841	-1.02178	0.114497	-8.92404	4.49565e-19	2.61028e-17
MYCN	RPL34	6.85899e+06	-1.33626	0.14994	-8.91196	5.01365e-19	2.89029e-17
MYCN	ZRANB3	104102	-1.07193	0.120522	-8.89403	5.89323e-19	3.37332e-17
MYCN	MRPL3	704591	-0.938741	0.105554	-8.89348	5.92249e-19	3.37415e-17
MYCN	RPL37	8.46586e+06	-1.4974	0.168371	-8.89348	5.92246e-19	3.37415e-17
MYCN	IPO5	2.47736e+06	-0.935553	0.105424	-8.87423	7.042e-19	3.9839e-17
MYCN	BZW2	996418	-1.31931	0.148722	-8.87093	7.25359e-19	4.08456e-17
MYCN	PABPC1	7.35187e+06	-1.15786	0.130535	-8.87011	7.30705e-19	4.09566e-17
MYCN	ETV1	482520	-3.41306	0.384846	-8.86865	7.40381e-19	4.14033e-17
MYCN	NETO2	476088	-1.61234	0.181862	-8.86574	7.59973e-19	4.2304e-17
MYCN	NCL	6.87563e+06	-1.0367	0.116979	-8.86226	7.84061e-19	4.3545e-17
MYCN	SCFD2	212465	-0.946306	0.106796	-8.86092	7.93582e-19	4.38751e-17
MYCN	RPL14	6.37632e+06	-1.41173	0.159365	-8.85843	8.11482e-19	4.46471e-17
MYCN	RPS25	4.8884e+06	-1.48898	0.16809	-8.85821	8.13103e-19	4.46471e-17
MYCN	SNHG7	772051	-1.81945	0.206286	-8.82003	1.14433e-18	6.17178e-17
MYCN	EARS2	299157	-0.92091	0.104464	-8.8156	1.19046e-18	6.37804e-17
MYCN	PPA1	1.60789e+06	-1.32079	0.149832	-8.81512	1.1956e-18	6.39145e-17
MYCN	MIR181A2HG	6725.95	-2.63613	0.299177	-8.81126	1.2375e-18	6.60092e-17
MYCN	RPL36	4.88673e+06	-1.60236	0.181969	-8.80565	1.30098e-18	6.86407e-17
MYCN	ATIC	853698	-1.15551	0.131294	-8.80095	1.35657e-18	7.14187e-17
MYCN	PLD6	316295	-1.38725	0.157816	-8.79035	1.491e-18	7.81567e-17
MYCN	SLC25A15	200648	-1.26646	0.144082	-8.78983	1.49787e-18	7.83479e-17
MYCN	C11orf1	156947	-1.30278	0.148749	-8.75828	1.98253e-18	1.00661e-16
MYCN	MTHFD2	878103	-1.39781	0.159618	-8.75723	2.00115e-18	1.01394e-16
MYCN	EIF4A1	7.19586e+06	-1.06305	0.121772	-8.72983	2.55061e-18	1.28164e-16
MYCN	LOC101927179	16090.9	-1.75599	0.201656	-8.70785	3.09691e-18	1.52768e-16
MYCN	TMCC1-AS1	117715	-1.55605	0.178878	-8.6989	3.35118e-18	1.63978e-16
MYCN	FOXC1	218780	-3.13666	0.361203	-8.68393	3.82324e-18	1.85635e-16
MYCN	ABCC4	131342	-2.01571	0.232151	-8.68275	3.86301e-18	1.87136e-16
MYCN	ZNF219	431184	-0.891672	0.10271	-8.68142	3.90844e-18	1.8896e-16
MYCN	SNRPA	1.05735e+06	-0.814756	0.0940179	-8.66596	4.47707e-18	2.13561e-16
MYCN	ALG9	390027	-0.939297	0.108522	-8.65533	4.91469e-18	2.31162e-16
MYCN	MTHFD2L	71828.6	-0.950453	0.110012	-8.63953	5.64458e-18	2.64979e-16
MYCN	AP4B1	426062	-0.672035	0.0778426	-8.63325	5.96305e-18	2.77947e-16
MYCN	GAS5-AS1	60536.7	-1.51162	0.175287	-8.62369	6.48291e-18	2.99696e-16
MYCN	SNORA18	14061.8	-1.47065	0.170637	-8.61855	6.78095e-18	3.11693e-16
MYCN	SENP3-EIF4A1	7.83805e+06	-0.996528	0.115736	-8.61035	7.28355e-18	3.32278e-16
MYCN	EXOSC2	400422	-0.895001	0.103949	-8.60996	7.30881e-18	3.32804e-16
MYCN	ZNF124	119894	-1.55683	0.180952	-8.60357	7.72712e-18	3.48582e-16
MYCN	RPL10A	7.47466e+06	-1.19388	0.138782	-8.60254	7.79682e-18	3.51074e-16
MYCN	ABCC1	822507	-0.918129	0.106877	-8.59055	8.65504e-18	3.86847e-16
MYCN	PHB2	2.70924e+06	-0.909472	0.105897	-8.58823	8.83166e-18	3.93293e-16
MYCN	RPS6	1.53591e+07	-1.41609	0.164925	-8.58624	8.9859e-18	3.99113e-16
MYCN	LINC01356	41727	-1.85663	0.216626	-8.57068	1.0288e-17	4.51519e-16
MYCN	ABCE1	824281	-0.941547	0.110082	-8.55313	1.19794e-17	5.19179e-16
MYCN	PPA2	222322	-0.855152	0.100013	-8.55043	1.22626e-17	5.30507e-16
MYCN	ME3	404768	-1.22276	0.143056	-8.54746	1.25828e-17	5.42424e-16
MYCN	RPS15A	7.58294e+06	-1.34363	0.157263	-8.54382	1.29854e-17	5.56011e-16
MYCN	APEX1	2.28935e+06	-1.03071	0.120696	-8.53971	1.34562e-17	5.73957e-16
MYCN	LINC00896	34294.4	-2.68837	0.314996	-8.53461	1.40633e-17	5.96708e-16
MYCN	SPIN2B	50525.2	-0.808867	0.0948726	-8.52582	1.51729e-17	6.41546e-16
MYCN	SMO	237402	-2.01071	0.236085	-8.51691	1.63873e-17	6.90487e-16
MYCN	FAM49A	886156	-3.12208	0.366845	-8.51062	1.73009e-17	7.26459e-16
MYCN	RPL6	1.54656e+07	-1.24145	0.146097	-8.49741	1.93875e-17	8.02959e-16
MYCN	SFXN4	203622	-0.978658	0.11526	-8.49084	2.05146e-17	8.45312e-16
MYCN	LOC100129931	1.10016e+06	-0.787657	0.0929208	-8.47665	2.3177e-17	9.48473e-16
MYCN	SNORA40	10974	-1.47587	0.174142	-8.47505	2.3497e-17	9.58442e-16
MYCN	SH3YL1	331884	-0.824088	0.0972816	-8.47116	2.42958e-17	9.8605e-16
MYCN	CDC42EP3	1.13654e+06	-1.30698	0.154408	-8.46449	2.5727e-17	1.0424e-15
MYCN	RRP1	515198	-0.868593	0.102782	-8.4508	2.89305e-17	1.16057e-15
MYCN	DHPS	1.24086e+06	-0.811483	0.0961637	-8.43855	3.21292e-17	1.28042e-15
MYCN	RPL12	8.33653e+06	-1.46255	0.173414	-8.43384	3.34493e-17	1.33084e-15
MYCN	ZNF202	265218	-1.08242	0.128389	-8.43084	3.4319e-17	1.36098e-15
MYCN	EEF1G	2.20047e+07	-1.08353	0.128841	-8.40981	4.10685e-17	1.60247e-15
MYCN	RPL17	1.02734e+07	-1.28608	0.152968	-8.40749	4.18873e-17	1.62917e-15
MYCN	VWCE	218605	-1.6433	0.195462	-8.40726	4.19694e-17	1.62976e-15
MYCN	NT5DC3	167057	-1.37043	0.163056	-8.40469	4.28992e-17	1.6632e-15
MYCN	PHOSPHO2-KLHL23	595320	-1.02009	0.12163	-8.38687	4.99253e-17	1.91723e-15
MYCN	AIMP1	443320	-0.654591	0.0780527	-8.38653	5.00698e-17	1.91974e-15
MYCN	NPRL3	502118	-0.810352	0.0966406	-8.38521	5.06346e-17	1.93528e-15
MYCN	RPL17-C18orf32	1.04307e+07	-1.14635	0.136909	-8.37304	5.61485e-17	2.13929e-15
MYCN	FAM60A	946695	-1.36744	0.163426	-8.36733	5.8939e-17	2.23508e-15
MYCN	SMARCC1	1.54957e+06	-1.06373	0.127215	-8.3617	6.18208e-17	2.33706e-15
MYCN	N6AMT1	69823.3	-0.757916	0.0907895	-8.34806	6.93937e-17	2.6071e-15
MYCN	SNHG6	1.42667e+06	-1.58399	0.189797	-8.34572	7.07806e-17	2.65099e-15
MYCN	DYM	407167	-0.832445	0.0997819	-8.34265	7.26465e-17	2.71669e-15
MYCN	GDI2	2.16216e+06	-0.87919	0.105619	-8.32416	8.49298e-17	3.13736e-15
MYCN	PRSS12	725682	-3.57075	0.429351	-8.31663	9.05005e-17	3.32795e-15
MYCN	PPAT	343594	-1.02264	0.123015	-8.31313	9.32142e-17	3.41223e-15
MYCN	BID	461758	-0.78726	0.0947118	-8.31217	9.39714e-17	3.4296e-15
MYCN	PRDX4	494399	-0.924643	0.111238	-8.31227	9.38889e-17	3.4296e-15
MYCN	SARS2	240592	-0.916017	0.110228	-8.31021	9.55302e-17	3.48126e-15
MYCN	MRPL15	364462	-0.926142	0.111555	-8.30213	1.02262e-16	3.69331e-15
MYCN	NELFA	639655	-0.838317	0.100976	-8.30213	1.02258e-16	3.69331e-15
MYCN	CMSS1	385978	-0.982425	0.11838	-8.2989	1.05076e-16	3.78368e-15
MYCN	ZFAS1	1.2269e+06	-1.59766	0.192635	-8.29375	1.09732e-16	3.93964e-15
MYCN	SCRT2	207871	-2.65015	0.319735	-8.2886	1.14587e-16	4.10785e-15
MYCN	NONO	5.51424e+06	-0.728422	0.0879758	-8.2798	1.23384e-16	4.41022e-15
MYCN	GRPEL1	329958	-0.847614	0.102413	-8.2764	1.26958e-16	4.52462e-15
MYCN	ZNF616	171486	-0.965407	0.116652	-8.27596	1.27425e-16	4.5346e-15
MYCN	MTMR2	465074	-0.93575	0.113137	-8.27093	1.32918e-16	4.72316e-15
MYCN	TMPRSS15	11856.2	-5.23275	0.632998	-8.26661	1.3782e-16	4.89019e-15
MYCN	ADPRM	113068	-0.906144	0.109974	-8.23961	1.72777e-16	6.05968e-15
MYCN	RMND1	274447	-0.896814	0.108938	-8.23232	1.83623e-16	6.43079e-15
MYCN	DDX31	233564	-0.77892	0.0946213	-8.23197	1.84165e-16	6.43138e-15
MYCN	MIR100HG	808767	-1.28828	0.156916	-8.21002	2.21153e-16	7.63498e-15
MYCN	RSL24D1	1.25017e+06	-0.952344	0.116154	-8.19897	2.42457e-16	8.31646e-15
MYCN	ECSIT	562911	-0.912784	0.111439	-8.19087	2.59338e-16	8.83461e-15
MYCN	KLHL23	705335	-0.997983	0.121842	-8.19078	2.59542e-16	8.83461e-15
MYCN	SLC1A6	16669.4	-5.63548	0.688166	-8.18913	2.63128e-16	8.94414e-15
MYCN	MRPS2	574375	-0.868931	0.106132	-8.18726	2.67244e-16	9.05867e-15
MYCN	B3GALNT2	399100	-0.799855	0.0976977	-8.18704	2.67734e-16	9.06264e-15
MYCN	XPO5	1.08997e+06	-0.842359	0.102909	-8.18548	2.71221e-16	9.16786e-15
MYCN	DHODH	119563	-0.829007	0.101313	-8.18266	2.77636e-16	9.33272e-15
MYCN	RPL24	7.11413e+06	-1.41143	0.172561	-8.17929	2.85514e-16	9.55888e-15
MYCN	TMA16	149949	-1.36704	0.167134	-8.17928	2.85546e-16	9.55888e-15
MYCN	NAP1L1	3.44824e+06	-0.972177	0.118885	-8.17747	2.89862e-16	9.67669e-15
MYCN	ZNF581	307513	-0.962411	0.117884	-8.16408	3.23896e-16	1.06952e-14
MYCN	FBL	1.63006e+06	-1.38477	0.169757	-8.15739	3.42345e-16	1.12737e-14
MYCN	NOP58	933579	-0.752152	0.0922207	-8.156	3.46296e-16	1.13729e-14
MYCN	TRNT1	162488	-0.910003	0.111612	-8.15329	3.54146e-16	1.15994e-14
MYCN	ZDHHC9	533670	-0.762217	0.0934956	-8.15244	3.56661e-16	1.1666e-14
MYCN	ZNF667	284861	-1.06546	0.130805	-8.14538	3.78107e-16	1.23508e-14
MYCN	MTAP	296432	-1.05465	0.129651	-8.13449	4.13681e-16	1.34405e-14
MYCN	TMEM192	203868	-0.831768	0.102277	-8.1325	4.20524e-16	1.36446e-14
MYCN	TBL3	451551	-0.763786	0.0939625	-8.12863	4.34166e-16	1.40309e-14
MYCN	EIF3E	3.07585e+06	-1.12889	0.138918	-8.12633	4.42489e-16	1.42808e-14
MYCN	ANKRD16	104913	-0.837655	0.103135	-8.12191	4.58892e-16	1.47906e-14
MYCN	GLTSCR2	3.42156e+06	-1.09407	0.134774	-8.11783	4.74581e-16	1.52542e-14
MYCN	C9orf129	73282.7	-1.29315	0.159345	-8.11542	4.84093e-16	1.55204e-14
MYCN	RPL15	9.78856e+06	-1.11698	0.137666	-8.1137	4.91006e-16	1.57097e-14
MYCN	CLMP	71506	-2.35369	0.290114	-8.113	4.93865e-16	1.57712e-14
MYCN	HSD17B6	16803.3	-1.86314	0.229682	-8.11181	4.98692e-16	1.59044e-14
MYCN	ZCCHC7	240110	-0.881438	0.10869	-8.10967	5.07573e-16	1.61664e-14
MYCN	DHX15	1.19365e+06	-0.746971	0.0921231	-8.1084	5.12899e-16	1.63146e-14
MYCN	LOC101928525	110196	-0.753027	0.0929023	-8.10557	5.24971e-16	1.66768e-14
MYCN	GNPNAT1	271171	-0.868883	0.107274	-8.09964	5.51238e-16	1.74427e-14
MYCN	RNF214	219546	-0.845374	0.104502	-8.08956	5.98814e-16	1.88498e-14
MYCN	ZNF32	475428	-0.704611	0.0871003	-8.08965	5.98343e-16	1.88498e-14
MYCN	RPL7	1.17991e+07	-1.29942	0.16088	-8.07692	6.64213e-16	2.07738e-14
MYCN	THOC6	288038	-0.888745	0.11007	-8.07438	6.78179e-16	2.11315e-14
MYCN	METAP2	1.17096e+06	-0.741793	0.0919358	-8.0686	7.11112e-16	2.20982e-14
MYCN	CEBPZ	819016	-0.857928	0.106399	-8.06329	7.42703e-16	2.29916e-14
MYCN	DARS	796794	-0.621671	0.0771739	-8.05545	7.91866e-16	2.43273e-14
MYCN	EI24	855706	-0.891828	0.110756	-8.05217	8.13396e-16	2.49257e-14
MYCN	ZNF502	160480	-1.135	0.141071	-8.0456	8.58238e-16	2.61676e-14
MYCN	LOC401052	75136.4	-1.21852	0.151614	-8.03697	9.20847e-16	2.79558e-14
MYCN	UQCRC2	1.51083e+06	-0.58664	0.0729939	-8.03684	9.21841e-16	2.79558e-14
MYCN	DUS3L	252473	-1.0611	0.132099	-8.03263	9.54025e-16	2.87987e-14
MYCN	ZNF239	165211	-1.5766	0.196286	-8.03215	9.57793e-16	2.88766e-14
MYCN	TOMM20	4.30031e+06	-0.962715	0.119874	-8.03104	9.66488e-16	2.91026e-14
MYCN	ACAT1	428355	-1.24983	0.155822	-8.02087	1.05003e-15	3.14433e-14
MYCN	CTD-2297D10.2	23475.3	-3.60729	0.449936	-8.01734	1.08061e-15	3.22985e-14
MYCN	DCTPP1	538155	-1.16551	0.145462	-8.01247	1.12423e-15	3.35198e-14
MYCN	MARC1	300414	-1.12607	0.140622	-8.00776	1.16814e-15	3.47862e-14
MYCN	CCT3	4.49526e+06	-0.787821	0.0984414	-8.00295	1.21475e-15	3.61299e-14
MYCN	CLEC4F	45251.3	-2.95644	0.370024	-7.98988	1.35067e-15	3.99279e-14
MYCN	SET	4.93487e+06	-0.850592	0.106511	-7.98595	1.39443e-15	4.11213e-14
MYCN	USP3	594380	-0.884678	0.110879	-7.97879	1.47775e-15	4.34201e-14
MYCN	RPL36A	5.29031e+06	-1.50569	0.18899	-7.96704	1.62524e-15	4.75726e-14
MYCN	PAM16	237444	-1.00785	0.126631	-7.959	1.73441e-15	5.05332e-14
MYCN	SNORD80	24492.1	-1.13372	0.142539	-7.95376	1.80937e-15	5.25908e-14
MYCN	SLC43A1	84848.9	-1.41581	0.1782	-7.94505	1.94107e-15	5.62169e-14
MYCN	AMD1	637568	-0.750759	0.0945395	-7.94122	2.00203e-15	5.79132e-14
MYCN	HPDL	89898	-2.02853	0.255653	-7.9347	2.11002e-15	6.08197e-14
MYCN	ANAPC1	272707	-0.787436	0.0993925	-7.92249	2.32799e-15	6.66932e-14
MYCN	CLCN2	172781	-1.13665	0.143474	-7.92237	2.33028e-15	6.66932e-14
MYCN	CENPV	1.05638e+06	-1.22567	0.154798	-7.91791	2.41541e-15	6.89671e-14
MYCN	ALDH1B1	301873	-0.971004	0.122717	-7.91256	2.52146e-15	7.1742e-14
MYCN	ZNF528	681687	-1.03155	0.130381	-7.91177	2.53763e-15	7.20331e-14
MYCN	ORC3	390906	-0.730771	0.0923843	-7.91012	2.57136e-15	7.29051e-14
MYCN	VN1R1	41076.7	-1.42197	0.179803	-7.90844	2.60632e-15	7.38102e-14
MYCN	RPL36A-HNRNPH2	6.04666e+06	-1.25082	0.158289	-7.90217	2.74081e-15	7.71687e-14
MYCN	TMEM27	13952.7	-1.47392	0.186573	-7.89996	2.78983e-15	7.8458e-14
MYCN	KDM4D	27569.1	-1.21629	0.154022	-7.89691	2.85913e-15	8.03138e-14
MYCN	DCP1A	474895	-0.818592	0.103666	-7.89645	2.86959e-15	8.04213e-14
MYCN	PTDSS1	785819	-0.879448	0.111384	-7.89561	2.88901e-15	8.08724e-14
MYCN	ANKRD13B	1.89273e+06	-1.01549	0.12864	-7.894	2.92653e-15	8.18281e-14
MYCN	DTD1	860647	-0.819256	0.10383	-7.89038	3.01269e-15	8.41405e-14
MYCN	PMS1	309341	-0.660683	0.083742	-7.8895	3.03391e-15	8.46357e-14
MYCN	TRMT1	912268	-0.815154	0.103427	-7.88143	3.23661e-15	8.98772e-14
MYCN	GLB1L2	324409	-1.30863	0.166154	-7.876	3.38021e-15	9.34369e-14
MYCN	DGUOK	687774	-0.775073	0.0985341	-7.86604	3.66053e-15	1.00499e-13
MYCN	MRPL30	544863	-0.749134	0.0952558	-7.86445	3.70729e-15	1.01553e-13
MYCN	RPL23A	7.98866e+06	-1.25008	0.159009	-7.86171	3.78923e-15	1.0368e-13
MYCN	RPLP1	1.02084e+07	-1.23533	0.157198	-7.85842	3.89e-15	1.06198e-13
MYCN	ST13	3.56473e+06	-0.679088	0.0865414	-7.84698	4.26172e-15	1.15438e-13
MYCN	LYAR	135415	-0.957161	0.122161	-7.83522	4.68011e-15	1.25788e-13
MYCN	MRRF	330194	-0.608812	0.0777952	-7.82584	5.04297e-15	1.3435e-13
MYCN	FAM53A	16828.1	-1.42977	0.18271	-7.82533	5.06335e-15	1.34745e-13
MYCN	CEP295	350682	-1.09558	0.140112	-7.81929	5.31222e-15	1.41059e-13
MYCN	RPL37A	1.26477e+07	-1.28279	0.164066	-7.81878	5.33374e-15	1.41475e-13
MYCN	MCMDC2	177323	-1.32147	0.169104	-7.81451	5.51766e-15	1.45875e-13
MYCN	MED17	332455	-0.906758	0.116047	-7.81372	5.55234e-15	1.46633e-13
MYCN	HDAC2	2.55379e+06	-0.956947	0.122491	-7.81242	5.6101e-15	1.47836e-13
MYCN	LOC646903	65798.7	-1.15793	0.14824	-7.81123	5.66303e-15	1.49069e-13
MYCN	SDCCAG3	541649	-0.76091	0.0975067	-7.80367	6.01328e-15	1.57266e-13
MYCN	RPS7	9.03506e+06	-1.20586	0.154675	-7.7961	6.3851e-15	1.66273e-13
MYCN	TMEM218	209562	-0.876084	0.112442	-7.79139	6.62741e-15	1.72213e-13
MYCN	SACS	797283	-0.8776	0.112729	-7.78506	6.9678e-15	1.80286e-13
MYCN	FAM216A	377574	-0.987379	0.126923	-7.77937	7.28889e-15	1.87594e-13
MYCN	HADHA	2.11518e+06	-0.711239	0.0914829	-7.77456	7.5712e-15	1.94242e-13
MYCN	TCF3	1.11661e+06	-1.13824	0.146552	-7.76684	8.04703e-15	2.06014e-13
MYCN	SAMD13	15055.5	-2.51787	0.324218	-7.76596	8.10278e-15	2.07223e-13
MYCN	SNORD65	7845.9	-1.1419	0.147274	-7.75358	8.93379e-15	2.27755e-13
MYCN	GPSM1	1.37654e+06	-0.944682	0.121912	-7.74886	9.27243e-15	2.35893e-13
MYCN	FOXCUT	8534.77	-4.10995	0.531048	-7.73932	9.99513e-15	2.52953e-13
MYCN	PFKM	1.455e+06	-0.81471	0.105358	-7.73274	1.05254e-14	2.65542e-13
MYCN	TCP1	2.4257e+06	-0.75717	0.0979195	-7.73257	1.05396e-14	2.65624e-13
MYCN	RPS12	7.41219e+06	-1.19184	0.154295	-7.72443	1.12358e-14	2.82e-13
MYCN	SNORD81	20782.4	-1.20468	0.156022	-7.72118	1.15262e-14	2.88988e-13
MYCN	TAS2R31	12545.7	-1.74276	0.225719	-7.72093	1.15487e-14	2.89186e-13
MYCN	ZPR1	341721	-1.09697	0.142126	-7.71829	1.17901e-14	2.94388e-13
MYCN	GOLIM4	336887	-1.23904	0.160776	-7.70663	1.2918e-14	3.21228e-13
MYCN	PITX1	26729.7	-4.97182	0.645228	-7.70553	1.30304e-14	3.23694e-13
MYCN	RPL26	9.65752e+06	-1.24438	0.161548	-7.70282	1.33096e-14	3.30291e-13
MYCN	PBX3	900338	-1.13137	0.146963	-7.69833	1.37859e-14	3.41064e-13
MYCN	C11orf57	539213	-0.898104	0.116666	-7.69809	1.38119e-14	3.4136e-13
MYCN	PATZ1	882844	-0.640629	0.083234	-7.69673	1.39596e-14	3.44659e-13
MYCN	LRRC34	36052.1	-0.946498	0.123003	-7.6949	1.41604e-14	3.48794e-13
MYCN	ARSG	32111.2	-1.68183	0.218583	-7.69422	1.42355e-14	3.50047e-13
MYCN	ZNF562	356850	-0.924424	0.120295	-7.68464	1.53423e-14	3.75361e-13
MYCN	SIX2	53019.7	-3.13437	0.408192	-7.67865	1.60776e-14	3.9256e-13
MYCN	SNRPD2	1.65065e+06	-0.978065	0.127405	-7.67679	1.6312e-14	3.97481e-13
MYCN	TBC1D14	1.43749e+06	-0.761112	0.0992632	-7.66761	1.75224e-14	4.25695e-13
MYCN	CAMKK2	1.10471e+06	-0.895822	0.116862	-7.66566	1.77918e-14	4.31807e-13
MYCN	IARS	1.42071e+06	-0.686088	0.0895691	-7.65988	1.86109e-14	4.50336e-13
MYCN	RPL13AP5	2.05335e+07	-1.26748	0.165481	-7.65936	1.86858e-14	4.51697e-13
MYCN	EIF3H	2.40824e+06	-0.939465	0.122747	-7.65365	1.9535e-14	4.70351e-13
MYCN	AP4B1-AS1	122062	-0.682461	0.0892295	-7.64838	2.03527e-14	4.8907e-13
MYCN	PDS5A	1.12628e+06	-0.697495	0.0912106	-7.64708	2.05596e-14	4.93552e-13
MYCN	WDR43	493585	-0.845378	0.110584	-7.64465	2.09522e-14	5.01984e-13
MYCN	SLCO4A1	61996.6	-2.37715	0.311145	-7.63999	2.17236e-14	5.18928e-13
MYCN	SNHG17	338877	-1.17682	0.154132	-7.63517	2.25531e-14	5.37159e-13
MYCN	BOD1	915421	-0.760736	0.0997244	-7.62838	2.37718e-14	5.65075e-13
MYCN	RPL13A	2.18549e+07	-1.23395	0.161799	-7.62643	2.41343e-14	5.7257e-13
MYCN	ZNF496	887338	-0.820145	0.107608	-7.62163	2.50492e-14	5.9196e-13
MYCN	EEF2	3.25763e+07	-1.04569	0.137231	-7.61993	2.53811e-14	5.9922e-13
MYCN	BAMBI	82881.6	-2.02299	0.265638	-7.61558	2.62506e-14	6.1675e-13
MYCN	CA5BP1	126539	-0.860558	0.113012	-7.61471	2.64276e-14	6.20306e-13
MYCN	PRRX2	71872.5	-2.60548	0.342581	-7.60542	2.83973e-14	6.63972e-13
MYCN	METTL16	437993	-0.926489	0.121913	-7.59957	2.97115e-14	6.93445e-13
MYCN	MIR943	6369.76	-0.849735	0.111821	-7.59905	2.98317e-14	6.95499e-13
MYCN	METTL26	403128	-0.833174	0.109662	-7.59766	3.01528e-14	7.02312e-13
MYCN	IMP4	675897	-0.735024	0.0967878	-7.59417	3.09762e-14	7.20798e-13
MYCN	PUM3	251820	-0.991584	0.130664	-7.58883	3.22805e-14	7.48994e-13
MYCN	PLCE1	210228	-2.5073	0.33051	-7.58617	3.29498e-14	7.63065e-13
MYCN	SLCO5A1	32511.7	-2.07662	0.273772	-7.58522	3.31914e-14	7.67191e-13
MYCN	UBE2I	1.65092e+06	-0.578419	0.0762572	-7.5851	3.32228e-14	7.67191e-13
MYCN	PYGO1	278360	-1.0374	0.136833	-7.58153	3.41516e-14	7.87142e-13
MYCN	FBXO17	168386	-2.14047	0.28241	-7.57929	3.47443e-14	7.98528e-13
MYCN	MRPL1	249425	-0.949843	0.12534	-7.57815	3.5052e-14	8.04836e-13
MYCN	TRMT61B	270558	-0.677978	0.0894738	-7.57739	3.52576e-14	8.08793e-13
MYCN	KATNB1	801951	-0.852279	0.112576	-7.5707	3.71229e-14	8.49975e-13
MYCN	MCM3AP	1.61778e+06	-0.603149	0.079679	-7.56974	3.73984e-14	8.55475e-13
MYCN	DNAH11	58004.8	-1.99307	0.263308	-7.56934	3.75132e-14	8.57293e-13
MYCN	EPRS	1.52147e+06	-0.724576	0.0957371	-7.5684	3.77855e-14	8.62703e-13
MYCN	METAP1	486379	-0.680987	0.0900311	-7.56391	3.91141e-14	8.91361e-13
MYCN	EIF2S3	2.03204e+06	-0.859602	0.113742	-7.55745	4.11053e-14	9.34107e-13
MYCN	LINC00839	221885	-2.81582	0.372704	-7.55511	4.18494e-14	9.46584e-13
MYCN	BYSL	307320	-0.769286	0.101956	-7.54525	4.51414e-14	1.01725e-12
MYCN	THNSL1	122390	-1.05936	0.140434	-7.54345	4.57704e-14	1.03047e-12
MYCN	MOB1B	456413	-0.870025	0.115339	-7.54318	4.58639e-14	1.03162e-12
MYCN	DET1	92115.3	-0.822642	0.109095	-7.54063	4.67717e-14	1.04912e-12
MYCN	RAB11FIP3	1.02342e+06	-0.693249	0.0919382	-7.54038	4.68598e-14	1.04962e-12
MYCN	GRM6	40364.4	-1.30096	0.172543	-7.5399	4.70335e-14	1.05208e-12
MYCN	UGDH	236023	-0.854753	0.11343	-7.53553	4.86343e-14	1.08488e-12
MYCN	PPP2R3B	280019	-0.987	0.131051	-7.53142	5.01924e-14	1.11554e-12
MYCN	PARP16	189720	-0.852278	0.113171	-7.53089	5.03957e-14	1.11903e-12
MYCN	VAX2	47863.4	-3.30389	0.439055	-7.525	5.27219e-14	1.16748e-12
MYCN	ZNF610	102613	-0.902991	0.120045	-7.52209	5.39069e-14	1.19046e-12
MYCN	SGF29	272679	-0.971178	0.129133	-7.52075	5.44628e-14	1.20165e-12
MYCN	MFSD10	1.43172e+06	-0.989765	0.131681	-7.51637	5.63183e-14	1.23921e-12
MYCN	ZNF485	51151.1	-1.30159	0.173255	-7.51259	5.79706e-14	1.27441e-12
MYCN	BTF3	4.37493e+06	-0.932806	0.12425	-7.50752	6.02595e-14	1.31994e-12
MYCN	CHML	611008	-1.23748	0.164879	-7.5054	6.12405e-14	1.34022e-12
MYCN	SNHG16	1.88111e+06	-1.08989	0.145235	-7.50431	6.17523e-14	1.34899e-12
MYCN	AGPAT5	867435	-0.773736	0.103188	-7.49833	6.4634e-14	1.40436e-12
MYCN	GPT2	628346	-0.750786	0.100131	-7.49807	6.47639e-14	1.40592e-12
MYCN	ZNF320	604800	-0.877843	0.117192	-7.49063	6.85444e-14	1.48401e-12
MYCN	NUDT10	226150	-1.01337	0.135287	-7.49048	6.86234e-14	1.48439e-12
MYCN	RPL5	1.20569e+07	-1.22951	0.1643	-7.48334	7.24573e-14	1.56314e-12
MYCN	ATP11C	577301	-1.12499	0.150369	-7.48157	7.34421e-14	1.58298e-12
MYCN	CPAMD8	33080	-2.39471	0.320159	-7.47975	7.4463e-14	1.60357e-12
MYCN	ZNF32-AS2	70392.8	-0.698823	0.0934379	-7.47901	7.48849e-14	1.60979e-12
MYCN	RPS16	7.97527e+06	-1.18074	0.157891	-7.47821	7.53419e-14	1.61818e-12
MYCN	RPL39	4.12959e+06	-1.60876	0.215248	-7.47398	7.78044e-14	1.66518e-12
MYCN	ZNF587B	120057	-1.16731	0.156279	-7.46942	8.05461e-14	1.72082e-12
MYCN	FBXO46	259707	-0.775907	0.103912	-7.46695	8.20777e-14	1.752e-12
MYCN	LEO1	334028	-0.681104	0.0912938	-7.46057	8.61473e-14	1.83564e-12
MYCN	RUVBL1	712038	-0.95288	0.127792	-7.45647	8.88717e-14	1.88872e-12
MYCN	SNRNP200	4.89466e+06	-0.761501	0.10214	-7.45546	8.95545e-14	1.90061e-12
MYCN	TGIF2	166114	-1.45287	0.194887	-7.45496	8.98956e-14	1.90547e-12
MYCN	RPS10-NUDT3	6.68015e+06	-0.937218	0.125722	-7.45468	9.00875e-14	1.90787e-12
MYCN	SLC39A10	664766	-0.844564	0.113399	-7.44775	9.4949e-14	2.00733e-12
MYCN	BACE1-AS	51007	-0.884149	0.11878	-7.44356	9.80092e-14	2.07022e-12
MYCN	URI1	722599	-0.692365	0.0930777	-7.43857	1.01784e-13	2.1425e-12
MYCN	NUDT6	50257.6	-0.714189	0.0960605	-7.43478	1.04743e-13	2.19906e-12
MYCN	PUS3	133870	-0.992437	0.133608	-7.42797	1.10278e-13	2.3053e-12
MYCN	TRMT11	171137	-0.863094	0.116343	-7.41851	1.18445e-13	2.46751e-12
MYCN	RAB33A	172477	-0.88304	0.119108	-7.41381	1.22721e-13	2.55004e-12
MYCN	UBXN8	145798	-0.951114	0.12832	-7.41204	1.24374e-13	2.57996e-12
MYCN	MRPS27	649738	-0.728423	0.0983357	-7.40751	1.28688e-13	2.66039e-12
MYCN	DPP7	1.31647e+06	-1.31987	0.178295	-7.40273	1.33413e-13	2.75334e-12
MYCN	QSOX2	563471	-0.853925	0.115405	-7.39936	1.36845e-13	2.82178e-12
MYCN	PDGFRA	370962	-2.27717	0.307766	-7.39904	1.3717e-13	2.82606e-12
MYCN	ANKRD18B	25563.5	-2.48827	0.336408	-7.3966	1.39716e-13	2.87122e-12
MYCN	AMER1	227347	-0.970159	0.131238	-7.39237	1.44235e-13	2.96158e-12
MYCN	SETDB1	1.21893e+06	-0.743053	0.100564	-7.38887	1.48087e-13	3.0381e-12
MYCN	METTL8	162270	-0.86553	0.117282	-7.37989	1.58416e-13	3.22584e-12
MYCN	NLE1	313329	-0.892562	0.120945	-7.37988	1.58434e-13	3.22584e-12
MYCN	CCNI	3.63976e+06	-0.938486	0.127192	-7.3785	1.60081e-13	3.25664e-12
MYCN	SNRPD1	861349	-1.01246	0.137251	-7.37674	1.62211e-13	3.29721e-12
MYCN	SCARF2	259870	-1.43879	0.195199	-7.37089	1.6949e-13	3.43653e-12
MYCN	SEH1L	375804	-0.818983	0.111121	-7.3702	1.70377e-13	3.44876e-12
MYCN	PRR22	53690.1	-1.42059	0.192754	-7.36999	1.70645e-13	3.45129e-12
MYCN	RPIA	321079	-0.717218	0.0973659	-7.36621	1.75551e-13	3.53873e-12
MYCN	BRD3	1.28804e+06	-0.671833	0.0912729	-7.36071	1.82936e-13	3.68148e-12
MYCN	MIR621	5567.53	-1.28863	0.175284	-7.35165	1.95782e-13	3.93022e-12
MYCN	INTS13	212142	-0.803381	0.109342	-7.34742	2.02075e-13	4.0465e-12
MYCN	CTPS2	424745	-0.682105	0.092842	-7.34694	2.02789e-13	4.05746e-12
MYCN	CAPN15	793188	-0.812593	0.110605	-7.34682	2.02974e-13	4.05781e-12
MYCN	FTSJ1	413507	-0.516093	0.0702535	-7.34616	2.03982e-13	4.0746e-12
MYCN	TIMM13	835706	-0.999052	0.136104	-7.34038	2.12987e-13	4.24053e-12
MYCN	USP2-AS1	3043.45	-2.82669	0.385143	-7.33932	2.14689e-13	4.26042e-12
MYCN	GNPDA2	110550	-1.03423	0.140951	-7.33753	2.17569e-13	4.31053e-12
MYCN	ALG3	312790	-0.784646	0.10711	-7.32562	2.37799e-13	4.68838e-12
MYCN	RPS14	9.63806e+06	-1.35626	0.185252	-7.32118	2.45797e-13	4.84213e-12
MYCN	GTF2F2	315196	-0.78217	0.106844	-7.32068	2.46719e-13	4.85634e-12
MYCN	ELP6	311820	-0.788117	0.107707	-7.31722	2.53168e-13	4.95915e-12
MYCN	KAT14	377369	-0.591722	0.0808645	-7.31745	2.52721e-13	4.95915e-12
MYCN	ACVR2B-AS1	27654.9	-1.30438	0.178293	-7.31592	2.55627e-13	4.99926e-12
MYCN	WASF1	1.02368e+06	-0.693838	0.094856	-7.31465	2.5806e-13	5.03466e-12
MYCN	RNPS1	2.49663e+06	-0.616516	0.084311	-7.3124	2.62412e-13	5.11545e-12
MYCN	PCBP2	8.03587e+06	-0.70632	0.096595	-7.31218	2.62848e-13	5.11984e-12
MYCN	RPL23	1.14563e+07	-1.23744	0.169282	-7.30994	2.67256e-13	5.20153e-12
MYCN	EXOSC7	243687	-0.890974	0.12193	-7.30724	2.72677e-13	5.30278e-12
MYCN	STT3A	808724	-0.850473	0.116441	-7.3039	2.79548e-13	5.42337e-12
MYCN	TTC27	180026	-0.697805	0.0955659	-7.30182	2.83895e-13	5.4989e-12
MYCN	JAGN1	347030	-0.781177	0.107058	-7.29677	2.94748e-13	5.69549e-12
MYCN	SNORA105A	248470	-1.33345	0.182755	-7.29641	2.9555e-13	5.69676e-12
MYCN	SNORA105B	248470	-1.33345	0.182755	-7.29641	2.9555e-13	5.69676e-12
MYCN	TIMM8A	74055.7	-0.951336	0.130386	-7.29632	2.95753e-13	5.69676e-12
MYCN	RIPPLY2	88541	-1.10636	0.15164	-7.29597	2.96506e-13	5.70674e-12
MYCN	PTGFRN	414485	-1.07344	0.147182	-7.29327	3.02517e-13	5.8132e-12
MYCN	SCAP	1.25373e+06	-0.68666	0.0942289	-7.28715	3.16589e-13	6.074e-12
MYCN	PA2G4	2.12356e+06	-0.705665	0.0970116	-7.27402	3.48935e-13	6.64729e-12
MYCN	GTPBP3	497903	-0.524004	0.0720511	-7.27268	3.52431e-13	6.69812e-12
MYCN	ZNF766	212042	-0.697418	0.0960466	-7.26125	3.8352e-13	7.2436e-12
MYCN	CERK	2.58716e+06	-0.94022	0.129524	-7.25903	3.89875e-13	7.3522e-12
MYCN	UTP14A	238444	-0.760858	0.104952	-7.2496	4.17991e-13	7.85796e-12
MYCN	HHIP-AS1	38688.4	-1.99984	0.275932	-7.24758	4.24288e-13	7.96402e-12
MYCN	AASDHPPT	707014	-0.921147	0.127118	-7.24638	4.28054e-13	8.02849e-12
MYCN	NCAPD3	471759	-1.20567	0.16654	-7.23951	4.50302e-13	8.40679e-12
MYCN	KLHL25	181608	-0.988975	0.13667	-7.2362	4.61425e-13	8.58803e-12
MYCN	LRP3	1.41906e+06	-0.763936	0.105579	-7.23571	4.63087e-13	8.61235e-12
MYCN	PDCD11	895252	-0.749587	0.103623	-7.23378	4.69727e-13	8.7158e-12
MYCN	GRSF1	974226	-0.610603	0.0844396	-7.23125	4.78582e-13	8.87332e-12
MYCN	C11orf54	170941	-0.851962	0.117841	-7.22977	4.83829e-13	8.96377e-12
MYCN	URB1	526199	-0.846271	0.117115	-7.22599	4.9745e-13	9.19842e-12
